# Supplementary material for: Genetic and environmental interactions contribute to immune variation in rewilded mice
Source: Nat Immunol. 2024 Jun 14;25(7):1270–82. doi: 10.1038/s41590-024-01862-5 (PMC11224019; doi:10.1038/s41590-024-01862-5)
Supplement: Supplementary file 3 — Supplementary files lymphoid panel. Myeloid panel. Hashtag oligonucleotides (HTOs). Bacterial and antigens, ex vivo stimulations. Experimental models: organism/strains. Critical commercial assays and materials. Software and algorithms. Deposited data. [file 41590_2024_1862_MOESM3_ESM.xlsx]

## Sheet: Table S1
Lymphoid Panel
REAGENT or RESOURCE	SOURCE	IDENTIFIER	VALIDATION
Antibodies
Anti-mouse CD45 (30-F11) BUV395	BD Biosciences	Cat#: 564279;	https://www.bdbiosciences.com/en-us/products/reagents/flow-cytometry-reagents/research-reagents/single-color-antibodies-ruo/buv395-rat-anti-mouse-cd45.565967
		RRID: AB_2651134
Rat Anti-mouse CD103 (M290) BUV496	BD Biosciences	Cat#: 741083;	https://www.bdbiosciences.com/en-us/products/reagents/flow-cytometry-reagents/research-reagents/single-color-antibodies-ruo/buv496-rat-anti-mouse-cd103.741083
		RRID: AB_2870687
Rat Anti-mouse CD62L (MEL-14) BUV563	BD Biosciences	Cat#: 741230;	https://www.bdbiosciences.com/en-tw/products/reagents/flow-cytometry-reagents/research-reagents/single-color-antibodies-ruo/buv563-rat-anti-mouse-cd62l.741230
		RRID: AB_2870784
Hamster Anti-mouse TCR-B chain (H57-597) BUV737	BD Biosciences	Cat#: 612821	https://www.bdbiosciences.com/en-us/products/reagents/flow-cytometry-reagents/research-reagents/single-color-antibodies/buv737-hamster-anti-mouse-tcr-chain.612821
		RRID: AB_2870145
Rat Anti-Mouse CD44 (IM7) BUV805	BD Biosciences	Cat#: 741921	https://www.bdbiosciences.com/en-us/products/reagents/flow-cytometry-reagents/research-reagents/single-color-antibodies-ruo/buv805-rat-anti-mouse-cd44.741921
		RRID: AB_2871234
Rat Anti-Mouse NKp46 CD335 (29A1.4), BV480	BD Biosciences	Cat#: 746264	https://www.bdbiosciences.com/en-us/products/reagents/flow-cytometry-reagents/research-reagents/single-color-antibodies-ruo/bv480-rat-anti-mouse-cd335-nkp46.746264
		RRID: AB_2743596
Anti-Mouse NK-1.1 (PK136), BUV661	BD Biosciences	Cat#:741477	https://www.bdbiosciences.com/en-eu/products/reagents/flow-cytometry-reagents/research-reagents/single-color-antibodies-ruo/buv661-mouse-anti-mouse-nk-1-1.741477
		RRID: AB_2870942
Anti-mouse CD8β (H35-17.2) BV510	BD Biosciences	Cat#: 740155	https://www.bdbiosciences.com/en-us/products/reagents/flow-cytometry-reagents/research-reagents/single-color-antibodies-ruo/bv510-rat-anti-mouse-cd8b.740155
		RRID: AB_2739908
Anti-mouse CD4 (RM4-5) BV570	BioLegend	Cat#: 100542	https://www.biolegend.com/de-at/products/brilliant-violet-570-anti-mouse-cd4-antibody-7379
		RRID: AB_2563051
Hamster Anti-Mouse KLRG1 (2F1), BV750	BD Biosciences	Cat#: 746972	https://www.bdbiosciences.com/en-eu/products/reagents/flow-cytometry-reagents/research-reagents/single-color-antibodies-ruo/bv750-hamster-anti-mouse-klrg1.746972
		RRID: AB_2871754
Anti-mouse TCRγδ (eBio-GL3) PECy5	Thermofisher	Cat#: 15-5711-82	https://www.thermofisher.com/antibody/product/TCR-gamma-delta-Antibody-clone-eBioGL3-GL-3-GL3-Monoclonal/15-5711-82
		RRID: AB_468804
Anti-mouse CD45R/B220 (RA3-6B2) APC/Fire810	BioLegend	Cat#: 103278	https://www.biolegend.com/en-us/products/apcfire-810-anti-mouse-human-cd45r-b220-antibody-19557?GroupID=GROUP658
		RRID: AB_2860603
Ant-mouse Tbet (4B10) BV421	Biolegend	Cat#: 644816	https://www.biolegend.com/en-us/products/brilliant-violet-421-anti-t-bet-antibody-7281?GroupID=BLG6433
		RRID: AB_10959653
Ki-67 Monoclonal Antibody (SolA15) AF532	Thermofisher	Cat#: 58-5698-82	https://www.thermofisher.com/antibody/product/Ki-67-Antibody-clone-SolA15-Monoclonal/58-5698-82
		RRID: AB_2802365
Anti-mouse FoxP3 (FJK-16) AF700	Thermofisher	Cat#: 56-5773-82	https://www.thermofisher.com/antibody/product/FOXP3-Antibody-clone-FJK-16s-Monoclonal/56-5773-82
		RRID: AB_1210557
Anti-mouse RorgT (Q31-378) PE-CF594	BD Biosciences	Cat#: 56284	https://www.bdbiosciences.com/en-us/products/reagents/flow-cytometry-reagents/research-reagents/single-color-antibodies-ruo/pe-cf594-mouse-anti-mouse-ror-t.562684
		RRID: AB_2651150
Gata-3 Monoclonal Antibody (TWAJ), Alexa Fluor™ 488	Thermofisher	Cat#: 53-9966-42;	https://www.thermofisher.com/antibody/product/Gata-3-Antibody-clone-TWAJ-Monoclonal/53-9966-42
		RRID: AB_2574493
Hamster Anti-Mouse CD69 (H1.2F3) BV650	BD Biosciences	Cat#: 740460;	https://www.bdbiosciences.com/en-us/products/reagents/flow-cytometry-reagents/research-reagents/single-color-antibodies-ruo/bv650-hamster-anti-mouse-cd69.740460
		RRID: AB_2740186
Anti-Mouse CD279 (PD-1) (29F.1A12) BV421	BioLegend	Cat#:135218;	https://www.biolegend.com/en-us/products/brilliant-violet-421-anti-mouse-cd279-pd-1-antibody-7330?GroupID=BLG7927
		RRID: AB_2561447
Anti-mouse CD16/32 Fc Block™ (KT1632)	BD Biosciences	Cat#: MA5-18012	https://www.bdbiosciences.com/en-us/products/reagents/flow-cytometry-reagents/research-reagents/single-color-antibodies-ruo/purified-rat-anti-mouse-cd16-cd32-mouse-bd-fc-block.553142
		RRID: AB_2539396
Anti-mouse IL-4 Clone 11B11 Alexa Flour 488	BD Biosciences	Cat#: 557728	https://www.bdbiosciences.com/en-us/products/reagents/flow-cytometry-reagents/research-reagents/single-color-antibodies-ruo/alexa-fluor-488-rat-anti-mouse-il-4.557728
		RRID: AB_396836
Anti-mouse IFN-γ Antibody Clone XMG1.2 PerCP/Cy5.5	Biolegend	Cat#: 505822	https://www.biolegend.com/de-at/products/percp-cyanine5-5-anti-mouse-ifn-gamma-antibody-4433
		RRID: AB_961359
Anti-mouse IL-13 Antibody Clone (eBio13A) PE-Cyanine 7	Thermofisher	Cat#: 25-7133-82	https://www.thermofisher.com/antibody/product/IL-13-Antibody-clone-eBio13A-Monoclonal/25-7133-82
		RRID: AB_2573530

## Sheet: Table S2
Myeloid Panel
REAGENT or RESOURCE	SOURCE	IDENTIFIER	VALIDATION
Antibodies
Anti-mouse CD45 (30-F11) BUV395	BD Biosciences	Cat#: 564279;	https://www.bdbiosciences.com/en-us/products/reagents/flow-cytometry-reagents/research-reagents/single-color-antibodies-ruo/buv395-rat-anti-mouse-cd45.565967
		RRID: AB_2651134
Rat Anti-mouse CD43 (S7) BUV563	BD Biosciences	Cat#: 741238;	https://www.bdbiosciences.com/en-us/products/reagents/flow-cytometry-reagents/research-reagents/single-color-antibodies-ruo/buv563-rat-anti-mouse-cd43.741238
		RRID: AB_2870790
Anti-mouse CD11b (M1/70) BUV615	BD Biosciences	Cat#: 751140	https://www.bdbiosciences.com/en-ca/products/reagents/flow-cytometry-reagents/research-reagents/single-color-antibodies-ruo/buv615-rat-anti-cd11b.751140
		RRID: AB_2875166
Anti-mouse TCRβ (H57-597) BUV661	BD Biosciences	Cat#: 749914	https://www.bdbiosciences.com/en-eu/products/reagents/flow-cytometry-reagents/research-reagents/single-color-antibodies-ruo/purified-hamster-anti-mouse-tcr-chain.553167
		RRID: AB_2874153
Anti-mouse CD44 (IM7) BUV805	BD Biosciences	Cat#: 741921	https://www.bdbiosciences.com/en-us/products/reagents/flow-cytometry-reagents/research-reagents/single-color-antibodies-ruo/buv805-rat-anti-mouse-cd44.741921
		RRID: AB_2871234
Anti-Mouse CD279 (PD-1) (29F.1A12) BV421	BioLegend	Cat#: 135218;	https://www.biolegend.com/en-ie/products/brilliant-violet-421-anti-mouse-cd279-pd-1-antibody-14324
		RRID: AB_2561447
MERTK Monoclonal Antibody (DS5MMER), Super Bright 436	Thermofisher	Cat#: 62-5751-82	https://www.thermofisher.com/antibody/product/MERTK-Antibody-clone-DS5MMER-Monoclonal/14-5751-82
		RRID: AB_2688137
Anti-mouse CD49b (DX5), Pacific Blue	Biolegend	Cat #: 108918;	https://www.biolegend.com/en-us/products/apc-anti-mouse-cd49b-pan-nk-cells-antibody-231?GroupID=BLG4768
		RRID: AB_2265144
Rat Anti-mouse F4/80 Anti-Mouse (T45-2342) F4/80	BD Bioscience	Cat #: 565635	https://www.bdbiosciences.com/en-us/products/reagents/microscopy-imaging-reagents/immunofluorescence-reagents/bv480-rat-anti-mouse-f4-80.565635
		RRID: AB_2739313
Hamster Anti-Mouse CD27 (CD27)	BD Bioscience	Cat #: 563605;	https://www.bdbiosciences.com/en-no/products/reagents/flow-cytometry-reagents/research-reagents/single-color-antibodies-ruo/bv510-hamster-anti-mouse-cd27.563605
		RRID: AB_2738310
Anti-mouse CD8α (5H10) Pacific Orange	Thermofisher	Cat#: MCD0830	https://www.thermofisher.com/antibody/product/CD8-alpha-Antibody-clone-5H10-Monoclonal/MCD0830
		RRID: AB_10376311
Anti-mouse CD4 (RM4-5) Qdot800	Thermofisher	Cat#: Q22165 RRID:AB_2556521	https://www.thermofisher.com/antibody/product/CD4-Antibody-clone-RM4-5-Monoclonal/Q22165
Anti-mouse CD64 (X54-5/7.1) PECy7	BioLegend	Cat#: 139314	https://www.biolegend.com/fr-lu/clone-search/pe-cyanine7-anti-mouse-cd64-fcgammari-antibody-10062?GroupID=BLG8805
		RRID: AB_2563904
Anti-human CD278 (ICOS) (C398.4A) BV510	Biolegend	Cat #: 313525	https://www.biolegend.com/nl-be/products/brilliant-violet-510-anti-human-mouse-rat-cd278-icos-antibody-8954
		RRID: AB_2562642
Anti-Mouse CD11c (N418) BV711	Biolegend	Cat#: 117349	https://www.biolegend.com/nl-nl/search-results/brilliant-violet-711-anti-mouse-cd11c-antibody-10175
		RRID: AB_2563905
Hamster Anti-Mouse CD183 (CXCR3-173) BV750	BD Biosciences	Cat#: 747298	https://www.bdbiosciences.com/en-us/products/reagents/flow-cytometry-reagents/research-reagents/single-color-antibodies-ruo/bv750-hamster-anti-mouse-cd183-cxcr3.747298
		RRID: AB_2872012
Anti-Mouse CX3CR1 (SA011F11) BV785	Biolegend	Cat#: 149029	https://www.biolegend.com/de-at/products/brilliant-violet-785-anti-mouse-cx3cr1-antibody-12119
		RRID: AB_2565938
Rat Anti-mouse Siglec-F (E50-2440) BB515	BD Bioscience	Cat#:564514	https://www.bdbiosciences.com/en-us/products/reagents/flow-cytometry-reagents/research-reagents/single-color-antibodies-ruo/bb515-rat-anti-mouse-siglec-f.564514
		RRID: AB_2738833
Anti-mouse TCRγδ (eBio-GL3) PECy5	Thermofisher	Cat#: 15-5711-82	https://www.thermofisher.com/antibody/product/TCR-gamma-delta-Antibody-clone-eBioGL3-GL-3-GL3-Monoclonal/15-5711-82
		RRID: AB_468804
Anti-mouse CD301b/MGL2 (URA-1) PerCPCy5.5	BioLegend	Cat#:146810	https://www.biolegend.com/en-ie/products/percp-cyanine5-5-anti-mouse-cd301b-mgl2-antibody-9660
		RRID: AB_2563391
Anti-mouse CD273/PDL2 (B7-DC) PE	BioLegend	Cat#: 115565	https://www.biolegend.com/ja-jp/products/pe-anti-mouse-cd273-b7-dc-pd-l2-antibody-2547?GroupID=BLG3776
		RRID: AB_2819827
Anti-mouse CD45R/B220 (RA3-6B2) APC/Fire810	BioLegend	Cat#: 103278	https://www.biolegend.com/en-us/products/apcfire-810-anti-mouse-human-cd45r-b220-antibody-19557?GroupID=GROUP658
		RRID: AB_2860603
Rat Anti-mouse CD62L (MEL-14) BUV563	BD Biosciences	Cat#: 741230	https://www.bdbiosciences.com/en-tw/products/reagents/flow-cytometry-reagents/research-reagents/single-color-antibodies-ruo/buv563-rat-anti-mouse-cd62l.741230
		RRID: AB_2870784
Anti-mouse CD19 Antibody (6D5) Spark Blue 550	Biolegend	Cat#: 115566	https://www.biolegend.com/en-us/products/spark-blue-550-anti-mouse-cd19-antibody-18492?GroupID=BLG10556
		RRID: AB_2832389
Mouse CXCR5 (614641) Alexa Fluor® 488	R&D	Cat#: FAB6198G-100UG	https://www.rndsystems.com/products/mouse-cxcr5-alexa-fluor-488-conjugated-antibody-614641_fab6198g
Anti-mouse CD69 (H1.2F3) PE-Dazzle 594	Biolegend	Cat#: 104535	https://www.biolegend.com/en-us/products/pe-dazzle-594-anti-mouse-cd69-antibody-11763?GroupID=BLG10515
		RRID: AB_2565583
Anti-mouse CD25 (PC61.5), PE-Cy5	Thermofisher	Cat#: 15-0251-82	https://www.thermofisher.com/antibody/product/CD25-Antibody-clone-PC61-5-Monoclonal/15-0251-82
		RRID: AB_468733
B7-2/CD86 (BU63) PE-Cy5.5	Novus Biological	Cat#: NBP2-34569PECY55	https://www.novusbio.com/products/b7-2-cd86-antibody-bu63_nbp2-34569pecy55
Anti-mouse Tim-4 (RMT4-54) PECy7	Biolegend	Cat#: 130010	https://www.biolegend.com/en-us/products/pe-cyanine7-anti-mouse-tim-4-antibody-11944
		RRID: AB_2565719
Anti-mouse ST2 (DIH4) APC	Biolegend	Cat#: 146606	https://www.biolegend.com/en-gb/products/apc-anti-mouse-il-33ralpha-st2-antibody-15535?GroupID=BLG11357
		RRID: AB_2728175
Anti-mouse CD206 (MMR) AF-647	Biolegend	Cat#: 141712	https://www.biolegend.com/en-us/clone-search/alexa-fluor-647-anti-mouse-cd206-mmr-antibody-7427?GroupID=BLG9506
		RRID: AB_10900420
Anti-mouse Ly-6C (HK1.4), PerCP	Biolegend	Cat#: 128028	https://www.biolegend.com/fr-lu/search-results/percp-anti-mouse-ly-6c-antibody-7166
		RRID: AB_10897805
Anti-mouse Ly-6G (1A8), Spark NIR 685	Biolegend	Cat#: 127666	https://www.biolegend.com/en-us/products/spark-nir-685-anti-mouse-ly-6g-antibody-19731?GroupID=BLG5803
		RRID: AB_2876454
Anti-mouse CD103, APC-R700	BD Biosciences	Cat#: 565529	https://www.bdbiosciences.com/en-eu/products/reagents/flow-cytometry-reagents/research-reagents/single-color-antibodies-ruo/apc-r700-rat-anti-mouse-cd103.565529
		RRID: AB_2739282
Anti-mouse KLRG1 (2F1/KLRG1), APC-Cyanine 7	Biolegend	Cat#: 138436,	https://www.biolegend.com/en-us/products/apc-cyanine7-anti-mouse-human-klrg1-mafa-antibody-12486
		RRID: AB_2566554
Anti-mouse CD16/32 Fc Block™ (KT1632)	BD Biosciences	Cat#: MA5-18012	https://www.bdbiosciences.com/en-us/products/reagents/flow-cytometry-reagents/research-reagents/single-color-antibodies-ruo/purified-rat-anti-mouse-cd16-cd32-mouse-bd-fc-block.553142
		RRID: AB_2539396

## Sheet: Table S3
Table S3: HashTag Oligonucleotides (HTOs)
REAGENT or RESOURCE	SOURCE	IDENTIFIER
Antibodies
TotalSeq™-C0301 anti-mouse Hashtag 1 Antibody (M1/42; 30-F11)	BioLegend	155861
TotalSeq™-C0302 anti-mouse Hashtag 2 Antibody (M1/42; 30-F11)	BioLegend	155863
TotalSeq™-C0303 anti-mouse Hashtag 3 Antibody (M1/42; 30-F11)	BioLegend	155865
TotalSeq™-C0304 anti-mouse Hashtag 4 Antibody (M1/42; 30-F11)	BioLegend	155867
TotalSeq™-C0305 anti-mouse Hashtag 5 Antibody (M1/42; 30-F11)	BioLegend	155869
TotalSeq™-C0306 anti-mouse Hashtag 6 Antibody (M1/42; 30-F11)	BioLegend	155871
TotalSeq™-C0307 anti-mouse Hashtag 7 Antibody (M1/42; 30-F11)	BioLegend	155873
TotalSeq™-C0308 anti-mouse Hashtag 8 Antibody (M1/42; 30-F11)	BioLegend	155875
TotalSeq™-C0309 anti-mouse Hashtag 9 Antibody (M1/42; 30-F11)	BioLegend	155877
TotalSeq™-C0310 anti-mouse Hashtag 10 Antibody (M1/42; 30-F11)	BioLegend	155879

## Sheet: Table S4
Table S4: Bacterial and Antigens, Ex-vivo stimulations
Lipopolysaccride
Candida albicans	ATCC	UC820
Clostridium perfringens	NCNC	NCTC 10240
Bacteroides vulgatus	ATCC	ATCC 8482
T. muris excretory secretory products (TES)	Generated in-house	(65, 66)
Mouse T-Activator CD3/CD28 for T cell expansion and activation	Thermofisher	11456D

## Sheet: Table S5
Table S5: Experimental Models: Organism/Strains
C57BL/6J	The Jackson Laboratory and bred in house	JAX: 000664
129S1/SV1MJ	The Jackson Laboratory	JAX: 002448
PWK/PhJ	The Jackson Laboratory	JAX: 003715
Trichuris muris	Tait Wojno Lab	N/A

## Sheet: Table S6
Table S6: Critical Commercial Assays and Materials
Live/Dead Fixable Dead Cell Stain Kits	Invitrogen	Cat#: L23105
Brilliant Stain Buffer Plus	BD Biosciences	Cat#: 566365
LEGENDplexTM MU TH Cytokine panel (12-plex) w/FP V03	Biolegend	Cat#: 741043
Element HT5, Diluent	Heska	Cat#:5221
Element HT5, Probe Cleanser	Heska	Cat#: 5228-1
Element HT5, Diff Lyse Solution	Heska	Cat#: 5223
Element HT5, LH Lyse Solution	Heska	Cat#: 5225
QIAsymphony PowerFecal Pro DNA Kit	Qiagen	Cat#: 938036
Chromium Next GEM Chip G Single Cell Kit	10X Genomics	Cat#: 1000120
Chromium Next GEM Single Cell 5’ Library & Gel Bead Kit v1.1,	10X Genomics	Cat#: 1000165
Chromium Single Cell 5’ Library Construction Kit	10X Genomics	Cat#: 1000020
Single Index Kit T Set A, 96 rxns	10X Genomics	Cat#: 1000213

## Sheet: Table S7
Table S7: Software and Algorithms
SpectroFlo®	Cytek	N/A
Joe’s Flow	Devlin et al in preparation	https://github.com/niaid/JoesFlow/
Algorithms: Effect size measures	GraphPad	N/A
Seurat v3		https://satijalab.org/seurat/
R v4.1.2	R Studio, PBC	https://www.r-project.org/
OMIQ	OMIQ	https://www.omiq.ai
JMP v16	SAS	N/A
Illustrator CC	Adobe	https://www.adobe.com/products/illustrator.html
Algorithms: Effect size measures	MDMR v0.5.1 package	https://link.springer.com/article/10.1007/s11336-016-9527-8

## Sheet: Table S8
Table S8: Deposited Data
scRNA seq data	NCBI Sequence Read Archive	GSE236347
Code	GitHub	https://github.com/oyeb2003/G-ERewilded-interaction-Project
Raw Data Set	Dryad	https://doi.org/10.5061/dryad.ncjsxkt3w.
