# Supplementary material for: Genetic and environmental interactions contribute to immune variation in rewilded mice
Source: Nat Immunol. 2024 Jun 14;25(7):1270–82. doi: 10.1038/s41590-024-01862-5 (PMC11224019; doi:10.1038/s41590-024-01862-5)
Supplement: Supplementary file 5 — Serology screening data. [file 41590_2024_1862_MOESM5_ESM.xlsx]

## Sheet: Serology
Data File S2: Serology Screening Data
Serology
Mouse ID	406	412	432	459	466	114	122	275	289	305	307
Strain	C57BL/6	C57BL/6	129S1	PWK/PhJ	PWK/PhJ	129S1	129S1	C57BL/6	C57BL/6	PWK/PhJ	PWK/PhJ
Rewilded?	Y	Y	Y	Y	Y	Y	Y	Y	Y	Y	Y
T. muris challenge?	Y	N	Y	N	Y	N	Y	N	Y	Y	N
SEND	-	I	I	-	-	-	-	-	-	-	-		-	Negative
PVM	-	I	I	-	-	-	-	-	-	-	-		I	Indeterminate
MHV	-	I	I	-	-	-	-	-	-	-	-
MVM	-	I	I	-	-	-	-	-	-	-	-		P	Pass (for control)
MPV-1	-	I	I	-	-	-	-	-	-	-	-		F	Fail (for control)
MPV-2	-	I	I	-	-	-	-	-	-	-	-
NS-1	-	I	I	-	-	-	-	-	-	-	-
MNV	-	I	I	-	-	-	-	-	-	-	-
GDVII	-	I	I	-	-	-	-	-	-	-	-
REO	-	I	I	-	-	-	-	-	-	-	-
EDIM (ROTA-A)	-	I	I	-	-	-	-	-	-	-	-
LCMV	-	I	I	-	-	-	-	-	-	-	-
ECTRO	-	I	I	-	-	-	-	-	-	-	-
MAV 1 & 2	-	I	I	-	-	-	-	-	-	-	-
MCMV	-	I	I	-	-	-	-	-	-	-	-
K	-	I	I	-	-	-	-	-	-	-	-
MTLV	-	I	I	-	-	-	-	-	-	-	-
POLY	-	I	I	-	-	-	-	-	-	-	-
HTNV (HANT)	-	I	I	-	-	-	-	-	-	-	-
MPUL	-	I	I	-	-	-	-	-	-	-	-
ECUN	-	I	I	-	-	-	-	-	-	-	-
CARB (F. rodentium)	-	I	I	-	-	-	-	-	-	-	-
PHV	-	I	I	-	-	-	-	-	-	-	-
LDV	-	I	I	-	-	-	-	-	-	-	-
Anti-Ig	P	F	F	P	P	P	P	P	P	P	P
