# Supplementary material for: Genetic and environmental interactions contribute to immune variation in rewilded mice
Source: Nat Immunol. 2024 Jun 14;25(7):1270–82. doi: 10.1038/s41590-024-01862-5 (PMC11224019; doi:10.1038/s41590-024-01862-5)
Supplement: Supplementary file 7 — Blood CBC with differentials at 2 weeks and 5 weeks. [file 41590_2024_1862_MOESM7_ESM.xlsx]

## Sheet: Data File S4
Data File S4 - Blood CBC with differentials at 2 weeks and 5 weeks
Unique_Sample_ID	Time_place_of_CBC_analysis	Genotype	Princeton/NIH_Tag	Age	Location	Infection_Status	Block	WBC (10^3/uL)	Neu # (10^3/uL)	Lym # (10^3/uL)	Mon # (10^3/uL)	Eos # (10^3/uL)	Bas # (10^3/uL)	Neu % (%)	Lym % (%)	Mon % (%)	Eos % (%)	Bas % (%)
7051_U_2 weeks_C57BL/6_SF	2 weeks	C57BL/6	7051_U	9	SF	N	1	3.61	0.57	2.79	0.08	0.13	0.04	15.8	77.2	2.2	3.7	1.1
7050_2 weeks_C57BL/6_SF	2 weeks	C57BL/6	7050	9	SF	N	1	2.54	0.6	1.15	0.26	0.52	0.01	23.4	45.2	10.4	20.4	0.6
7052_2 weeks_C57BL/6_Lab	2 weeks	C57BL/6	7052	9	Lab	N	1	8.17	1.76	6.11	0.13	0.14	0.03	21.5	74.8	1.6	1.7	0.4
7044_U_2 weeks_C57BL/6_Lab	2 weeks	C57BL/6	7044_U	9	Lab	N	1	11.78	3.57	7.93	0.13	0.1	0.05	30.3	67.4	1	0.8	0.5
7021_2 weeks_C57BL/6_Lab	2 weeks	C57BL/6	7021	10	Lab	N	1	8.76	3.26	5.16	0.18	0.11	0.05	37.1	58.9	2.1	1.3	0.6
7030_2 weeks_C57BL/6_SF	2 weeks	C57BL/6	7030	10	SF	N	1	3.31	0.97	1.67	0.12	0.54	0.01	29.3	50.2	3.6	16.4	0.5
7023_2 weeks_C57BL/6_SF	2 weeks	C57BL/6	7023	10	SF	N	1	3.33	0.92	1.43	0.13	0.8	0.05	27.5	43	4.1	23.9	1.5
7031_U_2 weeks_C57BL/6_SF	2 weeks	C57BL/6	7031_U	10	SF	N	1	2.5	0.76	1.12	0.27	0.33	0.02	30.4	44.8	10.7	13.2	0.9
7022_U_2 weeks_C57BL/6_Lab	2 weeks	C57BL/6	7022_U	10	Lab	N	1	7.31	1.47	5.39	0.15	0.26	0.04	20.1	73.7	2.1	3.5	0.6
7032_2 weeks_C57BL/6_Lab	2 weeks	C57BL/6	7032	10	Lab	N	1	9.85	1.69	7.47	0.17	0.46	0.06	17.2	75.9	1.7	4.6	0.6
7033_U_2 weeks_C57BL/6_SF	2 weeks	C57BL/6	7033_U	10	SF	N	1	3.95	1.3	2.43	0.06	0.15	0.01	32.9	61.4	1.5	3.8	0.4
7035_U_2 weeks_C57BL/6_SF	2 weeks	C57BL/6	7035_U	10	SF	N	1	2.99	0.93	1.22	0.1	0.7	0.04	31.1	40.5	3.5	23.5	1.4
7040_U_2 weeks_C57BL/6_SF	2 weeks	C57BL/6	7040_U	10	SF	N	1	2.5	0.44	1.85	0.04	0.14	0.03	17.4	73.7	1.9	5.8	1.2
7041_U_2 weeks_C57BL/6_Lab	2 weeks	C57BL/6	7041_U	10	Lab	N	1	8.06	2.37	5.42	0.08	0.08	0.11	29.4	67.3	1	1	1.3
7028_2 weeks_C57BL/6_SF	2 weeks	C57BL/6	7028	10	SF	N	1	2.88	0.64	1.91	0.12	0.19	0.02	22	66	4.4	6.8	0.8
7024_2 weeks_C57BL/6_SF	2 weeks	C57BL/6	7024	10	SF	N	1	3.11	0.73	2.15	0.07	0.13	0.03	23.3	68.9	2.5	4.3	1
7025_2 weeks_C57BL/6_Lab	2 weeks	C57BL/6	7025	10	Lab	N	1	9.19	2.85	6.08	0.09	0.09	0.08	31	66.1	0.9	1.1	0.9
7029_2 weeks_C57BL/6_SF	2 weeks	C57BL/6	7029	10	SF	N	1	4.72	1.53	2.72	0.13	0.31	0.03	32.5	57.5	2.7	6.6	0.7
7027_2 weeks_C57BL/6_Lab	2 weeks	C57BL/6	7027	10	Lab	N	1	6.36	1.89	4.22	0.11	0.09	0.05	29.7	66.3	1.7	1.5	0.8
7042_2 weeks_C57BL/6_Lab	2 weeks	C57BL/6	7042	10	Lab	N	1	11.02	2.06	8.58	0.11	0.19	0.08	18.7	77.9	1	1.6	0.8
7043_2 weeks_C57BL/6_SF	2 weeks	C57BL/6	7043	9	SF	N	1	3.77	0.7	2.69	0.21	0.15	0.02	18.6	71.2	5.5	4	0.7
7039_2 weeks_C57BL/6_Lab	2 weeks	C57BL/6	7039	10	Lab	N	1	8.59	3.31	5	0.1	0.13	0.05	38.6	58.3	1.1	1.5	0.5
7036_2 weeks_C57BL/6_SF	2 weeks	C57BL/6	7036	10	SF	N	1	4.03	1.95	1.88	0.04	0.13	0.03	48.4	46.6	1	3.1	0.9
7037_2 weeks_C57BL/6_SF	2 weeks	C57BL/6	7037	10	SF	N	1	2.76	0.74	1.92	0.03	0.04	0.03	26.9	69.3	1.3	1.3	1.2
7018_2 weeks_129_SF	2 weeks	129S1	7018	11	SF	N	1	2.43	1.23	1.08	0.03	0.07	0.02	50.5	44.4	1.6	2.6	0.9
7016_2 weeks_129_Lab	2 weeks	129S1	7016	10	Lab	N	1	12.14	2.53	9.26	0.08	0.23	0.04	20.8	76.3	0.7	1.9	0.3
7014_2 weeks_129_Lab	2 weeks	129S1	7014	10	Lab	N	1	8.15	0.63	6.95	0.09	0.47	0.01	7.7	85.3	1.1	5.7	0.2
7015_2 weeks_129_SF	2 weeks	129S1	7015	10	SF	N	1	2.22	0.59	1.28	0.03	0.3	0.02	26.5	57.5	1.4	13.4	1.2
7011_2 weeks_129_SF	2 weeks	129S1	7011	10	SF	N	1	3.24	2.24	0.71	0.12	0.07	0.1	69	21.9	3.5	2.3	3.3
7012_2 weeks_129_Lab	2 weeks	129S1	7012	10	Lab	N	1	6.5	2.07	4.14	0.09	0.13	0.07	31.9	63.7	1.4	1.8	1.2
7013_2 weeks_129_Lab	2 weeks	129S1	7013	10	Lab	N	1	5.83	1.07	4.44	0.08	0.22	0.02	18.3	76.1	1.5	3.7	0.4
7006_2 weeks_129_Lab	2 weeks	129S1	7006	10	Lab	N	1	7.89	2.5	5.17	0.07	0.13	0.02	31.7	65.5	0.9	1.6	0.3
7010_2 weeks_129_SF	2 weeks	129S1	7010	11	SF	N	1	2.98	1.63	1.12	0.04	0.15	0.04	54.5	37.3	1.6	5.1	1.5
7007_2 weeks_129_SF	2 weeks	129S1	7007	10	SF	N	1	3.22	1.54	1.41	0.1	0.15	0.02	47.8	43.7	3.4	4.4	0.7
7009_2 weeks_129_Lab	2 weeks	129S1	7009	11	Lab	N	1	11.48	2.79	8.33	0.11	0.21	0.04	24.4	72.6	0.9	1.8	0.3
7008_2 weeks_129_SF	2 weeks	129S1	7008	10	SF	N	1	3.79	2.09	1.57	0.03	0.08	0.02	55	41.4	0.8	2.2	0.6
7002_2 weeks_129_Lab	2 weeks	129S1	7002	10	Lab	N	1	5.8	2.47	3.13	0.06	0.12	0.02	42.5	53.9	1.1	2.2	0.3
7005_2 weeks_129_Lab	2 weeks	129S1	7005	10	Lab	N	1	6.11	1.66	4.23	0.06	0.12	0.04	27.2	69.3	0.9	1.9	0.7
7055_2 weeks_129_Lab	2 weeks	129S1	7055	8	Lab	N	1	9.88	2.07	7.32	0.1	0.36	0.03	20.9	74.1	1	3.7	0.3
7054_2 weeks_129_SF	2 weeks	129S1	7054	7	SF	N	1	5.27	1.8	2.67	0.14	0.63	0.03	34.1	50.6	2.8	12	0.5
7053_2 weeks_129_Lab	2 weeks	129S1	7053	8	Lab	N	1	7.85	1.06	6.16	0.12	0.46	0.05	13.4	78.5	1.6	5.9	0.6
673_2 weeks_129_SF	2 weeks	129S1	673	8	SF	N	1	2.97	0.93	1.53	0.12	0.37	0.02	31.2	51.3	4	12.6	0.9
7056_2 weeks_129_SF	2 weeks	129S1	7056	7	SF	N	1	2.64	1.16	1.34	0.08	0.04	0.02	43.9	50.6	2.9	1.6	1
728_2 weeks_PWK_SF	2 weeks	PWK/PhJ	728	9	SF	N	1	3.82	1.72	1.75	0.12	0.17	0.06	44.9	45.7	3.3	4.6	1.5
729_2 weeks_PWK_Lab	2 weeks	PWK/PhJ	729	9	Lab	N	1	7.33	2.3	4.68	0.15	0.11	0.09	31.3	63.9	2	1.5	1.3
727_2 weeks_PWK_SF	2 weeks	PWK/PhJ	727	9	SF	N	1	2.68	1.37	1.1	0.04	0.12	0.05	51.1	41	1.7	4.2	2
730_2 weeks_PWK_SF	2 weeks	PWK/PhJ	730	9	SF	N	1	4.83	2.06	2.41	0.14	0.2	0.02	42.7	49.9	2.9	4	0.5
726_2 weeks_PWK_Lab	2 weeks	PWK/PhJ	726	9	Lab	N	1	5.71	1.15	4.22	0.11	0.16	0.07	20.1	73.8	2.1	2.7	1.3
731_2 weeks_PWK_Lab	2 weeks	PWK/PhJ	731	9	Lab	N	1	4.71	0.9	3.55	0.13	0.1	0.03	19	75.3	2.8	2.2	0.7
733_2 weeks_PWK_Lab	2 weeks	PWK/PhJ	733	9	Lab	N	1	7.38	2.27	4.52	0.25	0.19	0.15	30.8	61.2	3.5	2.5	2
735_2 weeks_PWK_SF	2 weeks	PWK/PhJ	735	9	SF	N	1	1.99	0.86	0.94	0.04	0.13	0.02	43.2	46.9	2.2	6.5	1.2
734_2 weeks_PWK_Lab	2 weeks	PWK/PhJ	734	9	Lab	N	1	3.27	2.02	1.11	0.06	0.05	0.03	61.8	33.9	1.6	1.6	1.1
672_2 weeks_PWK_Lab	2 weeks	PWK/PhJ	672	9	Lab	N	1	3.41	0.83	2.41	0.04	0.09	0.04	24.3	70.6	1.4	2.5	1.2
669_2 weeks_PWK_Lab	2 weeks	PWK/PhJ	669	9	Lab	N	1	4.09	0.89	2.98	0.08	0.08	0.06	21.8	72.7	2	2	1.5
736_2 weeks_PWK_SF	2 weeks	PWK/PhJ	736	9	SF	N	1	3.84	2.21	1.37	0.1	0.14	0.02	57.6	35.6	2.6	3.5	0.7
671_2 weeks_PWK_SF	2 weeks	PWK/PhJ	671	9	SF	N	1	3.7	1.55	1.83	0.11	0.15	0.06	41.6	49.3	3.2	4.2	1.7
663_2 weeks_PWK_SF	2 weeks	PWK/PhJ	663	9	SF	N	1	5.44	3.66	1.46	0.15	0.12	0.05	67.2	26.7	2.9	2.3	0.9
660_2 weeks_PWK_SF	2 weeks	PWK/PhJ	660	9	SF	N	1	4.39	2.35	1.6	0.14	0.24	0.06	53.5	36.5	3.2	5.3	1.5
662_2 weeks_PWK_Lab	2 weeks	PWK/PhJ	662	9	Lab	N	1	6.97	1.57	4.85	0.21	0.29	0.05	22.5	69.6	3.1	4	0.8
661_2 weeks_PWK_Lab	2 weeks	PWK/PhJ	661	9	Lab	N	1	4.5	0.75	3.41	0.07	0.21	0.06	16.6	75.7	1.6	4.7	1.4
659_2 weeks_PWK_SF	2 weeks	PWK/PhJ	659	9	SF	N	1	3.64	2.19	1.27	0.08	0.03	0.07	60.1	34.9	2.1	1	1.9
667_2 weeks_PWK_Lab	2 weeks	PWK/PhJ	667	9	Lab	N	1	3.71	0.55	3.04	0.04	0.05	0.03	14.8	81.8	1.1	1.4	0.9
666_2 weeks_PWK_SF	2 weeks	PWK/PhJ	666	9	SF	N	1	5.44	2.5	2.3	0.14	0.45	0.05	45.9	42.2	2.7	8.2	1
0664_U_2 weeks_PWK_Lab	2 weeks	PWK/PhJ	0664_U	9	Lab	N	1	4.22	0.6	3.36	0.06	0.17	0.03	14.2	79.6	1.4	3.9	0.9
0668_U_2 weeks_PWK_SF	2 weeks	PWK/PhJ	0668_U	5	SF	N	1	2.95	1.49	1.26	0.03	0.14	0.03	50.4	42.6	1.3	4.6	1.1
665_2 weeks_PWK_SF	2 weeks	PWK/PhJ	665	9	SF	N	1	1.82	0.8	0.9	0.03	0.08	0.01	43.5	49.2	2.1	4.5	0.7
271_2 weeks_Lab_N	2 weeks	C57BL/6	271	11	Lab	N	2	11.57	3.65	7.56	0.18	0.1	0.08	31.6	65.4	1.4	0.9	0.7
275_2 weeks_SF_N	2 weeks	C57BL/6	275	11	SF	N	2	2.44	1.22	1.19	0.01	0.01	0.01	49.9	48.5	0.4	0.5	0.7
273_2 weeks_SF_Tm	2 weeks	C57BL/6	273	11	SF	N	2	4.28	1.64	2.34	0.06	0.2	0.04	38.2	54.6	1.5	4.7	1
272_2 weeks_Lab_Tm	2 weeks	C57BL/6	272	11	Lab	N	2	10.06	1.89	7.79	0.16	0.14	0.08	18.8	77.4	1.6	1.4	0.8
288_2 weeks_SF_Tm	2 weeks	C57BL/6	288	10	SF	N	2	2.18	0.65	1.3	0.14	0.07	0.02	29.6	59.7	6	3.5	1.2
286_2 weeks_Lab_Tm	2 weeks	C57BL/6	286	11	Lab	N	2	9.66	3.3	5.9	0.15	0.16	0.15	34.2	61	1.6	1.7	1.5
287/269_2 weeks_SF_N	2 weeks	C57BL/6	287/269	10	SF	N	2	5.32	2.99	2.17	0.05	0.09	0.02	56.2	40.7	1	1.7	0.4
290_2 weeks_Lab_N	2 weeks	C57BL/6	290	11	Lab	N	2	9.12	0.95	7.73	0.2	0.19	0.05	10.4	84.8	2.2	2.1	0.5
289_2 weeks_SF_Tm	2 weeks	C57BL/6	289	10	SF	N	2	4.54	2.17	2.16	0.08	0.1	0.03	47.8	47.5	1.7	2.2	0.8
279_2 weeks_Lab_Tm	2 weeks	C57BL/6	279	10	Lab	N	2	14.4	2.81	10.64	0.51	0.22	0.22	19.5	73.9	3.6	1.5	1.5
277/270_2 weeks_SF_Tm	2 weeks	C57BL/6	277/270	10	SF	N	2	3.26	1.66	1.49	0.05	0.03	0.03	50.7	45.6	1.6	1.1	1
276_2 weeks_Lab_N	2 weeks	C57BL/6	276	10	Lab	N	2	15.05	4.69	9.49	0.39	0.26	0.22	31.2	63	2.6	1.7	1.5
280_2 weeks_SF_N	2 weeks	C57BL/6	280	10	SF	N	2	4.44	2.66	1.66	0.05	0.04	0.03	59.9	37.3	1.2	1	0.6
278_2 weeks_SF_Tm	2 weeks	C57BL/6	278	10	SF	N	2	1.2	0.13	1.01	0.02	0.04	0	10.7	83.6	2.1	3.4	0.2
285_2 weeks_Lab_Tm	2 weeks	C57BL/6	285	11	Lab	N	2	11.96	1.01	10.29	0.27	0.3	0.09	8.5	86	2.3	2.5	0.7
281/P286_2 weeks_Lab_N	2 weeks	C57BL/6	281/P286	11	Lab	N	2	7.5	0.77	6.26	0.23	0.21	0.03	10.2	83.5	3.1	2.8	0.4
283_2 weeks_SF_N	2 weeks	C57BL/6	283	10	SF	N	2	2.41	0.97	1.2	0.09	0.14	0.01	40	49.7	4	5.8	0.5
284_2 weeks_SF_Tm	2 weeks	C57BL/6	284	10	SF	N	2	3.28	1.73	1.36	0.05	0.13	0.01	52.5	41.3	1.6	4.1	0.5
282_2 weeks_SF_Tm	2 weeks	C57BL/6	282	10	SF	N	2	2.44	1.26	0.91	0.2	0.06	0.01	51.4	37.3	8	2.7	0.6
291_2 weeks_SF_N	2 weeks	C57BL/6	291	10	SF	N	2	2.53	1.28	1.1	0.07	0.07	0.01	50.6	43.1	3	2.8	0.5
295_2 weeks_Lab_Tm	2 weeks	C57BL/6	295	11	Lab	N	2	14.93	3.76	10.39	0.38	0.25	0.15	25.2	69.6	2.5	1.7	1
293_2 weeks_Lab_N	2 weeks	C57BL/6	293	11	Lab	N	2	8.62	1.2	7.08	0.11	0.17	0.06	13.9	82.1	1.3	2	0.7
292_2 weeks_Lab_Tm	2 weeks	C57BL/6	292	11	Lab	N	2	2.55	0.69	1.79	0.05	0.01	0.01	27	70	2	0.4	0.6
296_2 weeks_Lab_N	2 weeks	C57BL/6	296	12	Lab	N	2	13.48	4.68	8.42	0.1	0.14	0.14	34.7	62.4	0.7	1.1	1.1
300_2 weeks_SF_Tm	2 weeks	C57BL/6	300	12	SF	N	2	2.88	0.91	1.32	0.24	0.41	0	31.5	45.8	8.4	14	0.3
299_2 weeks_Lab_Tm	2 weeks	C57BL/6	299	12	Lab	N	2	9.76	1.79	7.67	0.1	0.11	0.09	18.3	78.6	1	1.2	0.9
298_2 weeks_SF_N	2 weeks	C57BL/6	298	12	SF	N	2	3.53	1.35	1.97	0.07	0.11	0.03	38.1	55.8	2.2	3	0.9
297_2 weeks_SF_Tm	2 weeks	C57BL/6	297	12	SF	N	2	3.58	1.15	2.2	0.15	0.05	0.03	32.1	61.4	4.2	1.3	1
105_2 weeks_Lab_N	2 weeks	129S1	105	11	Lab	N	2	5.1	0.61	4.28	0.05	0.14	0.02	12	83.9	1	2.6	0.5
106_2 weeks_SF_Tm	2 weeks	129S1	106	11	SF	N	2	2.5	0.88	1.02	0.13	0.46	0.01	35.3	40.5	5.2	18.6	0.4
107_2 weeks_Lab_Tm	2 weeks	129S1	107	11	Lab	N	2	13.93	1.9	11.32	0.22	0.43	0.06	13.7	81.3	1.5	3.1	0.4
104/170_2 weeks_SF_N	2 weeks	129S1	104/170	11	SF	N	2	1.51	0.34	1.06	0.03	0.07	0.01	22	69.6	2.3	4.9	1.2
112/125/117_2 weeks_SF_Tm	2 weeks	129S1	112/125/117	11	SF	N	2	3.25	1.08	1.65	0.2	0.29	0.03	33.2	50.7	6.2	8.9	1
116_2 weeks_Lab_N	2 weeks	129S1	116	11	Lab	N	2	6.21	0.54	5.51	0.03	0.09	0.04	8.6	88.6	0.6	1.6	0.6
118_2 weeks_SF_Tm	2 weeks	129S1	118	11	SF	N	2	1.96	0.72	0.94	0.09	0.19	0.02	36.6	47.7	5	9.7	1
115_2 weeks_Lab_Tm	2 weeks	129S1	115	10	Lab	N	2	5.41	0.58	4.56	0.06	0.17	0.04	10.6	84.3	1.2	3.2	0.7
114_2 weeks_SF_N	2 weeks	129S1	114	9	SF	N	2	2.2	0.64	1.43	0.04	0.07	0.02	29.2	64.7	1.9	3.3	0.9
110_2 weeks_SF_Tm	2 weeks	129S1	110	10	SF	N	2	3.66	1.65	1.66	0.13	0.2	0.02	44.9	45.4	3.5	5.6	0.6
113_2 weeks_Lab_N	2 weeks	129S1	113	10	Lab	N	2	3.66	0.17	3.42	0.02	0.04	0.01	4.6	93.4	0.7	1	0.3
111_2 weeks_SF_N	2 weeks	129S1	111	10	SF	N	2	2.73	1.19	0.88	0.22	0.43	0.01	43.5	32.1	8.2	15.5	0.7
112_2 weeks_Lab_Tm	2 weeks	129S1	112	9	Lab	N	2	7.37	1.62	5.33	0.13	0.2	0.09	21.9	72.3	1.8	2.7	1.3
123_2 weeks_SF_N	2 weeks	129S1	123	9	SF	N	2	1.06	0.3	0.66	0.05	0.04	0.01	27.9	61.4	4.6	4.5	1.6
120_2 weeks_SF_Tm	2 weeks	129S1	120	9	SF	N	2	3.01	0.97	1.44	0.27	0.3	0.03	32.1	47.7	9.1	10.1	1
122/168_2 weeks_SF_Tm	2 weeks	129S1	122/168	9	SF	N	2	2.49	0.79	1.08	0.16	0.45	0.01	31.6	43.3	6.7	17.7	0.7
121_2 weeks_Lab_Tm	2 weeks	129S1	121	9	Lab	N	2	8.92	1.32	7.22	0.12	0.2	0.06	14.8	80.9	1.3	2.3	0.7
119_2 weeks_Lab_N	2 weeks	129S1	119	9	Lab	N	2	9.52	1.45	7.76	0.13	0.15	0.03	15.2	81.5	1.4	1.6	0.3
102_2 weeks_Lab_N	2 weeks	129S1	102	10	Lab	N	2	8.77	1.88	5.74	0.19	0.92	0.04	21.4	65.5	2.2	10.5	0.4
101_2 weeks_Lab_Tm	2 weeks	129S1	101	12	Lab	N	2	12.08	2.24	9.37	0.23	0.16	0.08	18.5	77.6	1.8	1.4	0.7
103/124_2 weeks_SF_Tm	2 weeks	129S1	103/124	12	SF	N	2	2.32	1.17	0.92	0.03	0.19	0.01	50.4	39.3	1.4	8.3	0.6
315_2 weeks_SF_N	2 weeks	PWK/PhJ	315	10	SF	N	2	4.53	2.61	1.62	0.14	0.11	0.05	57.6	35.8	2.9	2.6	1.1
316_2 weeks_Lab_Tm	2 weeks	PWK/PhJ	316	10	SF	N	2	4.16	3.06	0.33	0.57	0.15	0.05	73.6	7.9	13.5	3.8	1.2
314_2 weeks_SF_Tm	2 weeks	PWK/PhJ	314	10	SF	N	2	4.1	1.54	1.92	0.28	0.32	0.04	37.6	46.6	7	7.8	1
308_2 weeks_Lab_Tm	2 weeks	PWK/PhJ	308	12	Lab	N	2	2.78	0.47	2.08	0.08	0.1	0.05	16.7	74.6	3.2	3.7	1.8
309_2 weeks_Lab_Tm	2 weeks	PWK/PhJ	309	12	Lab	N	2	3.56	1.38	1.67	0.26	0.2	0.05	38.5	46.8	7.4	5.9	1.4
305_2 weeks_SF_Tm	2 weeks	PWK/PhJ	305	12	SF	N	2	3.11	1.54	1.31	0.14	0.08	0.04	49.5	42	4.5	2.7	1.3
306_2 weeks_Lab_N	2 weeks	PWK/PhJ	306	12	Lab	N	2	8.13	2.31	5.28	0.27	0.13	0.14	28.3	64.9	3.3	1.7	1.8
303_2 weeks_Lab_N	2 weeks	PWK/PhJ	303	11	Lab	N	2	3.9	0.7	3	0.06	0.09	0.05	17.8	76.8	1.6	2.4	1.4
304/374_2 weeks_SF_N	2 weeks	PWK/PhJ	304/374	11	SF	N	2	4.07	2.12	1.7	0.11	0.11	0.03	52	41.8	2.7	2.8	0.7
301_2 weeks_Lab_Tm	2 weeks	PWK/PhJ	301	11	Lab	N	2	4.63	0.74	3.68	0.07	0.08	0.06	16	79.4	1.6	1.7	1.3
302/362_2 weeks_SF_Tm	2 weeks	PWK/PhJ	302/362	10	SF	N	2	2.1	0.66	1.19	0.14	0.11	0	31.3	56.3	6.4	5.6	0.4
319_2 weeks_Lab_Tm	2 weeks	PWK/PhJ	319	9	Lab	N	2	11.55	5.71	4.7	0.5	0.3	0.34	49.5	40.6	4.3	2.6	3
317/375_2 weeks_SF_Tm	2 weeks	PWK/PhJ	317/375	9	SF	N	2	4.21	2.58	1	0.47	0.14	0.02	61.2	23.8	11	3.4	0.6
318_2 weeks_SF_Tm	2 weeks	PWK/PhJ	318	9	SF	N	2	5.62	2.53	2.01	0.73	0.29	0.06	44.9	35.7	13.2	5.2	1
321/361_2 weeks_Lab_N	2 weeks	PWK/PhJ	321/361	9	Lab	N	2	8.79	2.05	6.15	0.2	0.23	0.16	23.3	69.9	2.4	2.6	1.8
320_2 weeks_SF_N	2 weeks	PWK/PhJ	320	9	SF	N	2	2.18	0.51	1.26	0.22	0.16	0.03	23.4	57.8	10.1	7.3	1.4
323_2 weeks_Lab_Tm	2 weeks	PWK/PhJ	323	10	Lab	N	2	3.2	0.54	2.53	0.03	0.06	0.04	16.6	78.9	1	2	1.5
325/363_2 weeks_Lab_N	2 weeks	PWK/PhJ	325/363	10	Lab	N	2	5.16	0.58	4.35	0.06	0.07	0.1	11.1	84.3	1.2	1.5	1.9
324_2 weeks_SF_Tm	2 weeks	PWK/PhJ	324	10	SF	N	2	3.7	1.56	1.67	0.27	0.16	0.04	42.2	44.9	7.4	4.3	1.2
360_2 weeks_SF_Tm	2 weeks	PWK/PhJ	360	10	SF	N	2	2.38	0.52	1.43	0.21	0.19	0.03	21.8	59.9	8.7	8.2	1.4
310_2 weeks_SF_Tm	2 weeks	PWK/PhJ	310	12	SF	N	2	2.97	1.22	1.44	0.13	0.15	0.03	40.8	48.5	4.4	5	1.3
311_2 weeks_SF_N	2 weeks	PWK/PhJ	311	12	SF	N	2	3.06	1.1	1.75	0.1	0.07	0.04	35.8	57	3.3	2.5	1.4
313_2 weeks_Lab_N	2 weeks	PWK/PhJ	313	13	Lab	N	2	4.91	1.19	3.33	0.22	0.09	0.08	24.1	67.7	4.6	1.9	1.7
312_2 weeks_Lab_Tm	2 weeks	PWK/PhJ	312	13	Lab	N	2	13.4	6.45	5.92	0.6	0.26	0.17	48.2	44.2	4.5	1.9	1.2
7050_5 weeks _C57BL/6_SF	5 weeks	C57BL/6	7050	12	SF	N	1	3.49	0.79	2.46	0.13	0.09	0.02	22.5	70.3	3.8	2.7	0.7
7052_5 weeks _C57BL/6_Lab	5 weeks	C57BL/6	7052	12	Lab	N	1	2.9	0.58	2.2	0.04	0.07	0.01	19.9	75.9	1.4	2.2	0.6
7044_U_5 weeks _C57BL/6_Lab	5 weeks	C57BL/6	7044_U	12	Lab	Tm	1	2.43	0.31	2	0.08	0.03	0.01	12.7	82.2	3.3	1.3	0.5
7021_5 weeks _C57BL/6_Lab	5 weeks	C57BL/6	7021	13	Lab	N	1	2.79	0.38	2.25	0.08	0.05	0.03	13.4	80.6	3.1	1.8	1.1
7030_5 weeks _C57BL/6_SF	5 weeks	C57BL/6	7030	13	SF	Tm	1	3.34	0.92	1.59	0.24	0.54	0.05	27.5	47.4	7.3	16.3	1.5
7023_5 weeks _C57BL/6_SF	5 weeks	C57BL/6	7023	13	SF	Tm	1	1.68	0.38	1.23	0.04	0.01	0.02	22.6	72.7	1.9	1.1	1.7
7031_U_5 weeks _C57BL/6_SF	5 weeks	C57BL/6	7031_U	13	SF	N	1	1.6	0.48	1.08	0.02	0.01	0.01	29.6	67.5	1.3	0.9	0.7
7022_U_5 weeks _C57BL/6_Lab	5 weeks	C57BL/6	7022_U	13	Lab	Tm	1	3.98	0.65	2.36	0.31	0.63	0.03	16.4	59.3	7.7	15.8	0.8
7032_5 weeks _C57BL/6_Lab	5 weeks	C57BL/6	7032	13	Lab	Tm	1	3.82	1.88	1.74	0.05	0.12	0.03	49.2	45.6	1.2	3	1
7033_U_5 weeks _C57BL/6_SF	5 weeks	C57BL/6	7033_U	13	SF	Tm	1	1.24	0.21	0.92	0.06	0.04	0.01	16.4	73.9	4.9	3.9	0.9
7035_U_5 weeks _C57BL/6_SF	5 weeks	C57BL/6	7035_U	13	SF	N	1	3.61	0.97	2.43	0.11	0.08	0.02	26.6	67.1	3.3	2.3	0.7
7040_U_5 weeks _C57BL/6_SF	5 weeks	C57BL/6	7040_U	13	SF	Tm	1	2.25	0.81	1.33	0.05	0.03	0.03	36	58.8	1.9	1.6	1.7
7041_U_5 weeks _C57BL/6_Lab	5 weeks	C57BL/6	7041_U	13	Lab	N	1	4.38	0.51	2.99	0.16	0.69	0.03	11.6	68.1	3.8	15.7	0.8
7028_5 weeks _C57BL/6_SF	5 weeks	C57BL/6	7028	13	SF	N	1	3.28	1.03	2.02	0.19	0.03	0.01	31.4	61.5	5.7	0.9	0.5
7024_5 weeks _C57BL/6_SF	5 weeks	C57BL/6	7024	13	SF	Tm	1	2.19	1	1	0.07	0.07	0.05	45.3	45.7	3.4	3.4	2.2
7025_5 weeks _C57BL/6_Lab	5 weeks	C57BL/6	7025	13	Lab	N	1	4.9	0.69	3.98	0.12	0.09	0.02	14.1	81.2	2.2	2	0.5
7027_5 weeks _C57BL/6_Lab	5 weeks	C57BL/6	7027	13	Lab	Tm	1	1.67	0.32	1.22	0.06	0.04	0.03	19	72.7	3.9	2.6	1.8
7042_5 weeks _C57BL/6_Lab	5 weeks	C57BL/6	7042	13	Lab	Tm	1	3.25	0.33	2.74	0.1	0.05	0.03	10.2	84.2	3.2	1.5	0.9
7043_5 weeks _C57BL/6_SF	5 weeks	C57BL/6	7043	12	SF	N	1	2.45	0.7	1.5	0.15	0.09	0.01	28.4	61.2	6	3.7	0.7
7039_5 weeks _C57BL/6_Lab	5 weeks	C57BL/6	7039	13	Lab	N	1	4.14	1.5	2.47	0.04	0.11	0.02	36.2	59.7	0.8	2.6	0.7
7036_5 weeks _C57BL/6_SF	5 weeks	C57BL/6	7036	13	SF	Tm	1	1.35	0.32	0.93	0.07	0.02	0.01	23.7	68.4	5	2	0.9
7037_5 weeks _C57BL/6_SF	5 weeks	C57BL/6	7037	13	SF	Tm	1	3.14	0.78	2.02	0.18	0.1	0.06	24.7	64.4	5.6	3.3	2
7018_5 weeks _129_SF	5 weeks	129S1	7018	14	SF	Tm	1	1.8	1.07	0.62	0.08	0.01	0.02	59.1	34.3	4.5	0.9	1.2
7016_5 weeks _129_Lab	5 weeks	129S1	7016	13	Lab	Tm	1	1.93	0.5	1.33	0.04	0.06	0	25.7	68.8	2.5	2.6	0.4
7017_5 weeks _129_SF	5 weeks	129S1	7017	13	SF	N	1	2.42	0.55	1.58	0.07	0.2	0.02	22.4	65.3	2.9	8.5	0.9
7014_5 weeks _129_Lab	5 weeks	129S1	7014	13	Lab	N	1	2.57	0.46	1.98	0.07	0.06	0	17.6	76.9	2.8	2.6	0.1
7015_5 weeks _129_SF	5 weeks	129S1	7015	13	SF	Tm	1	1.8	0.55	1.12	0.08	0.03	0.02	30.2	61.9	4.6	1.9	1.4
7012_5 weeks _129_Lab	5 weeks	129S1	7012	13	Lab	Tm	1	2.84	0.71	2	0.04	0.08	0.01	24.8	70.2	1.5	3	0.5
7013_5 weeks _129_Lab	5 weeks	129S1	7013	13	Lab	N	1	4.6	0.82	3.61	0.1	0.06	0.01	17.7	78.5	2.1	1.4	0.3
7006_5 weeks _129_Lab	5 weeks	129S1	7006	13	Lab	N	1	2.55	0.58	1.85	0.04	0.07	0.01	22.8	72.3	1.7	2.8	0.4
7010_5 weeks _129_SF	5 weeks	129S1	7010	14	SF	N	1	2.22	0.74	1.12	0.21	0.13	0.02	33.2	50.3	9.6	5.9	1
7007_5 weeks _129_SF	5 weeks	129S1	7007	13	SF	Tm	1	1.19	0.38	0.69	0.03	0.07	0.02	32.1	57.6	2.5	6.1	1.7
7009_5 weeks _129_Lab	5 weeks	129S1	7009	14	Lab	Tm	1	2.59	0.45	1.92	0.08	0.13	0.01	17.2	74.1	3.2	5.1	0.4
7002_5 weeks _129_Lab	5 weeks	129S1	7002	13	Lab	Tm	1	2.82	0.48	2.26	0.03	0.05	0	17	80	1.3	1.6	0.1
7003_5 weeks _129_SF	5 weeks	129S1	7003	13	SF	N	1	2.71	1.01	1.56	0.06	0.07	0.01	37.1	57.4	2.4	2.6	0.5
7005_5 weeks _129_Lab	5 weeks	129S1	7005	13	Lab	N	1	3.3	0.47	2.73	0.06	0.02	0.02	14.1	82.5	1.9	0.7	0.8
7001_5 weeks _129_SF	5 weeks	129S1	7001	13	SF	N	1	1.9	0.74	0.98	0.14	0.04	0	38.5	51.3	7.8	2.2	0.2
7055_5 weeks _129_Lab	5 weeks	129S1	7055	10	Lab	N	1	2.87	0.52	2.19	0.08	0.06	0.02	18.2	76.1	2.8	2.2	0.7
7054_5 weeks _129_SF	5 weeks	129S1	7054	10	SF	N	1	4.78	1.61	1.8	0.65	0.69	0.03	33.6	37.6	13.7	14.5	0.6
7053_5 weeks _129_Lab	5 weeks	129S1	7053	10	Lab	Tm	1	3.75	0.64	2.67	0.1	0.33	0.01	17	71	2.7	8.9	0.4
673_5 weeks _129_SF	5 weeks	129S1	673	11	SF	Tm	1	2.03	0.47	1.31	0.14	0.1	0.01	22.8	64.6	6.8	5.3	0.5
7056_5 weeks _129_SF	5 weeks	129S1	7056	10	SF	Tm	1	1.64	0.6	0.94	0.06	0.02	0.02	36.7	56.9	3.8	1.4	1.2
728_5 weeks _PWK_SF	5 weeks	PWK/PhJ	728	12	SF	N	1	2.95	1.51	1.15	0.19	0.07	0.03	51.1	38.9	6.6	2.4	1
729_5 weeks _PWK_Lab	5 weeks	PWK/PhJ	729	12	Lab	Tm	1	3.38	1.69	1.52	0.09	0.04	0.04	49.8	44.9	2.6	1.4	1.3
727_5 weeks _PWK_SF	5 weeks	PWK/PhJ	727	12	SF	Tm	1	3.56	2.1	1.07	0.18	0.15	0.06	58.8	30.2	5.1	4.2	1.7
730_5 weeks _PWK_SF	5 weeks	PWK/PhJ	730	12	SF	Tm	1	2.4	1.39	0.75	0.15	0.08	0.03	57.9	31.2	6.1	3.6	1.2
726_5 weeks _PWK_Lab	5 weeks	PWK/PhJ	726	12	Lab	N	1	2.56	0.8	1.46	0.15	0.12	0.03	31	57.1	5.7	5	1.2
731_5 weeks _PWK_Lab	5 weeks	PWK/PhJ	731	12	Lab	Tm	1	2.11	1.1	0.91	0.01	0.06	0.03	52.1	42.9	0.7	2.5	1.8
733_5 weeks _PWK_Lab	5 weeks	PWK/PhJ	733	12	Lab	N	1	3.34	1.21	1.55	0.36	0.18	0.04	36.2	46.3	10.8	5.4	1.3
734_5 weeks _PWK_SF	5 weeks	PWK/PhJ	734	12	SF	N	1	3.17	1.11	1.3	0.57	0.17	0.02	34.8	41	17.8	5.6	0.8
672_5 weeks _PWK_Lab	5 weeks	PWK/PhJ	672	12	Lab	Tm	1	2.4	0.61	1.27	0.29	0.22	0.01	25.5	52.6	12.1	9.2	0.6
669_5 weeks _PWK_Lab	5 weeks	PWK/PhJ	669	12	Lab	N	1	2.55	1.02	1.46	0.02	0.03	0.02	39.9	57	0.8	1.5	0.8
663_5 weeks _PWK_SF	5 weeks	PWK/PhJ	663	12	SF	N	1	2.84	1.56	1.13	0.06	0.07	0.02	54.9	39.5	2.3	2.4	0.9
660_5 weeks _PWK_SF	5 weeks	PWK/PhJ	660	12	SF	Tm	1	3.73	1.7	1.48	0.35	0.18	0.02	45.5	39.7	9.2	5	0.6
662_5 weeks _PWK_Lab	5 weeks	PWK/PhJ	662	12	Lab	Tm	1	5.52	3.74	1.57	0.09	0.07	0.05	67.6	28.5	1.7	1.3	0.9
661_5 weeks _PWK_Lab	5 weeks	PWK/PhJ	661	12	Lab	N	1	1.98	0.46	1.2	0.24	0.06	0.02	23.2	60.6	11.7	3.4	1.1
659_5 weeks _PWK_SF	5 weeks	PWK/PhJ	659	12	SF	Tm	1	4.47	0.71	3.39	0.16	0.18	0.03	15.8	75.9	3.6	3.9	0.8
667_5 weeks _PWK_Lab	5 weeks	PWK/PhJ	667	12	Lab	Tm	1	2.19	1.09	1.04	0.03	0.02	0.01	49.4	47.2	1.6	1.3	0.5
666_5 weeks _PWK_SF	5 weeks	PWK/PhJ	666	12	SF	N	1	1.1	0.28	0.41	0.09	0.32	0	25.7	36.7	8.4	28.9	0.3
0664_U_5 weeks _PWK_Lab	5 weeks	PWK/PhJ	0664_U	12	Lab	N	1	4.34	2.21	1.85	0.12	0.1	0.06	50.9	42.6	2.7	2.3	1.5
665_5 weeks _PWK_SF	5 weeks	PWK/PhJ	665	12	SF	Tm	1	1.62	0.88	0.57	0.09	0.06	0.02	54.1	35.1	5.2	4.2	1.4
271_5 weeks_Lab_N	5 weeks	C57BL/6	271	14	Lab	N	2	2.85	0.2	2.48	0.04	0.12	0.01	7	86.9	1.5	4.3	0.3
275_5 weeks_SF_N	5 weeks	C57BL/6	275	14	SF	N	2	3.48	0.35	2.97	0.06	0.07	0.03	9.9	85.2	1.8	2	1.1
274_5 weeks_SF_N	5 weeks	C57BL/6	274	14	SF	N	2	3.68	0.86	2.49	0.02	0.29	0.02	23.4	67.7	0.7	7.7	0.5
273_5 weeks_SF_Tm	5 weeks	C57BL/6	273	14	SF	Tm	2	1.08	0.32	0.65	0.04	0.05	0.02	29.2	59.6	3.7	4.8	2.7
272_5 weeks_Lab_Tm	5 weeks	C57BL/6	272	14	Lab	Tm	2	1.68	0.24	1.37	0.01	0.04	0.02	14	81.5	0.7	2.1	1.7
288_5 weeks_SF_Tm	5 weeks	C57BL/6	288	13	SF	Tm	2	2.96	1.18	1.4	0.05	0.29	0.04	39.8	47.2	1.8	9.8	1.4
286_5 weeks_Lab_Tm	5 weeks	C57BL/6	286	13	Lab	Tm	2	2.45	0.61	1.21	0.04	0.56	0.03	24.9	49.3	1.9	22.7	1.2
287/269_5 weeks_SF_N	5 weeks	C57BL/6	287/269	14	SF	N	2	4.8	2.41	2.25	0.04	0.07	0.03	50.1	46.8	0.9	1.4	0.8
290_5 weeks_Lab_N	5 weeks	C57BL/6	290	13	Lab	N	2	3.08	1.33	1.67	0.02	0.05	0.01	43.1	54.3	0.8	1.5	0.3
289_5 weeks_SF_Tm	5 weeks	C57BL/6	289	14	SF	Tm	2	5.71	2.32	3.01	0.05	0.26	0.07	40.5	52.7	0.9	4.6	1.3
279_5 weeks_Lab_Tm	5 weeks	C57BL/6	279	13	Lab	Tm	2	7.12	3.39	3.51	0.06	0.1	0.06	47.5	49.3	0.9	1.5	0.8
277/270_5 weeks_SF_Tm	5 weeks	C57BL/6	277/270	13	SF	Tm	2	2.48	1.29	1.1	0.02	0.02	0.05	51.7	44.2	1.1	1	2
276_5 weeks_Lab_N	5 weeks	C57BL/6	276	13	Lab	N	2	2.15	0.23	1.81	0.02	0.08	0.01	10.5	83.9	1.1	4	0.5
280_5 weeks_SF_N	5 weeks	C57BL/6	280	13	SF	N	2	5.33	2.02	3.24	0.02	0.02	0.03	37.8	60.7	0.4	0.5	0.6
285_5 weeks_Lab_Tm	5 weeks	C57BL/6	285	14	Lab	Tm	2	2.84	0.8	1.7	0.03	0.28	0.03	27.8	59.8	1.2	9.9	1.3
281/P286_5 weeks_Lab_N	5 weeks	C57BL/6	281/P286	14	Lab	N	2	3.68	1.77	1.82	0.01	0.07	0.01	47.9	49.4	0.4	1.8	0.5
283_5 weeks_SF_N	5 weeks	C57BL/6	283	14	SF	N	2	5.53	1.74	3.46	0.05	0.25	0.03	31.5	62.5	0.9	4.5	0.6
284_5 weeks_SF_Tm	5 weeks	C57BL/6	284	14	SF	Tm	2	4.5	2.33	1.98	0.05	0.1	0.04	51.7	43.9	1.2	2.3	0.9
282_5 weeks_SF_Tm	5 weeks	C57BL/6	282	14	SF	Tm	2	3.72	1.38	1.97	0.06	0.16	0.15	37.1	53	1.6	4.2	4.1
291_5 weeks_SF_N	5 weeks	C57BL/6	291	14	SF	N	2	3.79	1.2	2.53	0.02	0.01	0.03	31.7	66.7	0.5	0.5	0.6
295_5 weeks_Lab_Tm	5 weeks	C57BL/6	295	13	Lab	Tm	2	2.37	0.35	1.77	0.11	0.1	0.04	14.5	74.5	4.9	4.3	1.8
293_5 weeks_Lab_N	5 weeks	C57BL/6	293	14	Lab	N	2	2.23	0.29	1.77	0.04	0.13	0	12.8	79.2	2	5.7	0.3
292_5 weeks_SF_Tm	5 weeks	C57BL/6	292	14	SF	Tm	2	4.17	0.99	3.03	0.04	0.08	0.03	23.7	72.5	1	2.1	0.7
294_5 weeks_SF_N	5 weeks	C57BL/6	294	14	SF	N	2	4.36	2.22	2.04	0.02	0.03	0.05	50.8	46.8	0.5	0.8	1.1
296_5 weeks_Lab_N	5 weeks	C57BL/6	296	15	Lab	N	2	2.84	1.15	1.63	0.01	0.03	0.02	40.2	57.2	0.5	1.3	0.8
300_5 weeks_SF_Tm	5 weeks	C57BL/6	300	15	SF	Tm	2	2.72	0.96	1.44	0.17	0.07	0.08	35.1	52.9	6.1	2.8	3.1
299_5 weeks_Lab_Tm	5 weeks	C57BL/6	299	15	Lab	Tm	2	2.68	0.64	1.65	0.09	0.25	0.05	23.8	61.3	3.5	9.5	1.9
298_5 weeks_SF_N	5 weeks	C57BL/6	298	15	SF	N	2	4.31	2.47	1.71	0.02	0.03	0.08	57.3	39.6	0.6	0.8	1.7
297_5 weeks_SF_Tm	5 weeks	C57BL/6	297	15	SF	Tm	2	4.26	2.23	1.92	0.02	0.06	0.03	52.3	45.1	0.5	1.4	0.7
105_5 weeks_Lab_N	5 weeks	129S1	105	14	Lab	N	2	1.96	0.73	1.12	0.01	0.1	0	37.1	57.1	0.7	4.7	0.4
106_5 weeks_SF_Tm	5 weeks	129S1	106	14	SF	Tm	2	3.82	2.25	1.47	0.03	0.06	0.01	58.9	38.5	0.8	1.4	0.4
107_5 weeks_Lab_Tm	5 weeks	129S1	107	14	Lab	Tm	2	2.54	0.65	1.52	0.04	0.32	0.01	25.7	59.6	1.6	12.7	0.4
104/170_5 weeks_SF_N	5 weeks	129S1	104/170	14	SF	N	2	1.51	0.7	0.7	0.01	0.08	0.02	45.9	46.3	1.1	5.4	1.3
112/125/117_5 weeks_SF_Tm	5 weeks	129S1	112/125/117	14	SF	Tm	2	2.89	1.25	1.48	0.05	0.07	0.04	43.3	51	1.7	2.6	1.4
116_5 weeks_Lab_N	5 weeks	129S1	116	14	Lab	N	2	1.9	0.69	1.17	0.01	0.03	0	36	61.5	0.6	1.7	0.2
118_5 weeks_SF_Tm	5 weeks	129S1	118	14	SF	Tm	2	3.96	2.14	1.66	0.05	0.08	0.03	53.9	41.8	1.3	2.1	0.9
115_5 weeks_Lab_Tm	5 weeks	129S1	115	12	Lab	Tm	2	1.65	0.37	0.86	0.01	0.41	0	22.2	51.9	0.8	24.8	0.3
114_5 weeks_SF_N	5 weeks	129S1	114	12	SF	N	2	1.29	0.24	0.97	0.01	0.07	0	18.2	74.5	1.3	5.5	0.5
110_5 weeks_SF_Tm	5 weeks	129S1	110	13	SF	Tm	2	2.98	1.44	1.46	0.02	0.04	0.02	48.1	49	0.9	1.2	0.8
113_5 weeks_Lab_N	5 weeks	129S1	113	13	Lab	N	2	1.5	0.5	0.94	0.01	0.05	0	33.3	62.4	1	2.8	0.5
111_5 weeks_SF_N	5 weeks	129S1	111	13	SF	N	2	2.2	0.95	0.97	0.02	0.25	0.01	43.2	43.7	0.9	11.8	0.4
112_5 weeks_Lab_Tm	5 weeks	129S1	112	12	Lab	Tm	2	1.78	0.25	1.22	0.01	0.3	0	14	68.4	0.7	16.7	0.2
123_5 weeks_SF_N	5 weeks	129S1	123	12	SF	N	2	1.4	0.33	1.02	0.02	0.02	0.01	23.1	72.3	1.6	2.1	0.9
120_5 weeks_SF_Tm	5 weeks	129S1	120	12	SF	Tm	2	2.11	0.64	1.3	0.02	0.14	0.01	30.1	61.5	1.3	6.5	0.6
122/168_5 weeks_SF_Tm	5 weeks	129S1	122/168	12	SF	Tm	2	1.74	0.96	0.53	0.06	0.18	0.01	55	30.3	3.6	10.4	0.7
121_5 weeks_Lab_Tm	5 weeks	129S1	121	12	Lab	Tm	2	2.33	0.49	1.18	0.05	0.6	0.01	21	50.6	2	25.7	0.7
119_5 weeks_Lab_N	5 weeks	129S1	119	12	Lab	N	2	2.39	0.62	1.57	0.03	0.17	0	25.6	65.6	1.3	7.3	0.2
102_5 weeks_Lab_N	5 weeks	129S1	102	13	Lab	N	2	1.94	0.83	1.04	0	0.07	0	42.7	53.4	0.3	3.5	0.1
101_5 weeks_Lab_Tm	5 weeks	129S1	101	15	Lab	Tm	2	2.12	0.64	1.06	0.01	0.41	0	30.2	49.7	0.8	19	0.3
103/124_5 weeks_SF_Tm	5 weeks	129S1	103/124	15	SF	Tm	2	2.38	1.14	1.19	0.02	0.03	0	47.9	50	0.5	1.3	0.3
316_5 weeks_SF_Tm	5 weeks	PWK/PhJ	316	13	SF	Tm	2	5.59	1.9	1.49	0.55	1.11	0.54	34	26.7	9.9	19.8	9.6
314_5 weeks_SF_Tm	5 weeks	PWK/PhJ	314	13	SF	Tm	2	5.11	3.59	1.28	0.11	0.08	0.05	70.2	24.9	2.3	1.6	1
307_5 weeks_SF_N	5 weeks	PWK/PhJ	307	15	SF	N	2	4.61	2.22	1.28	0.39	0.7	0.02	48.1	27.8	8.6	15	0.5
308_5 weeks_Lab_Tm	5 weeks	PWK/PhJ	308	15	Lab	Tm	2	0.9	0.26	0.57	0.01	0.05	0.01	28.8	62.6	2.1	5	1.5
309_5 weeks_Lab_Tm	5 weeks	PWK/PhJ	309	15	Lab	Tm	2	4.11	2.71	1.02	0.18	0.14	0.06	65.8	24.9	4.5	3.4	1.4
305_5 weeks_SF_Tm	5 weeks	PWK/PhJ	305	15	SF	Tm	2	3.06	1.74	0.03	1.04	0.19	0.06	56.7	1.1	33.9	6.2	2.1
306_5 weeks_Lab_N	5 weeks	PWK/PhJ	306	15	Lab	N	2	1.78	0.58	1.12	0.03	0.04	0.01	32.2	62.8	1.9	2.1	1
303_5 weeks_Lab_N	5 weeks	PWK/PhJ	303	14	Lab	N	2	1.56	0.53	0.94	0.02	0.06	0.01	33.6	60.1	1.4	3.9	1
304/374_5 weeks_SF_N	5 weeks	PWK/PhJ	304/374	14	SF	N	2	3.33	1.95	1.22	0.05	0.08	0.03	58.4	36.5	1.6	2.5	1
301_5 weeks_Lab_Tm	5 weeks	PWK/PhJ	301	14	Lab	Tm	2	1.47	0.85	0.6	0	0.01	0.01	57.3	40.3	0.6	0.9	0.9
302/362_5 weeks_SF_Tm	5 weeks	PWK/PhJ	302/362	13	SF	Tm	2	3.58	2.53	0.13	0.75	0.14	0.03	70.5	3.7	20.8	4	1
319_5 weeks_Lab_Tm	5 weeks	PWK/PhJ	319	12	Lab	Tm	2	7.68	4.56	2.76	0.14	0.07	0.15	59.4	35.9	1.9	0.9	1.9
317/375_5 weeks_SF_Tm	5 weeks	PWK/PhJ	317/375	12	SF	Tm	2	8.73	6.43	1.73	0.33	0.14	0.1	73.7	19.8	3.7	1.6	1.2
318_5 weeks_SF_Tm	5 weeks	PWK/PhJ	318	12	SF	Tm	2	5.71	3.66	1.49	0.18	0.31	0.07	64.1	26.1	3.1	5.5	1.2
321/361_5 weeks_Lab_N	5 weeks	PWK/PhJ	321/361	12	Lab	N	2	1.89	0.32	1.39	0.03	0.14	0.01	16.9	73.5	1.6	7	1
320_5 weeks_SF_N	5 weeks	PWK/PhJ	320	12	SF	N	2	1.68	0.67	0.11	0.78	0.1	0.02	39.8	6.6	46.1	6.3	1.2
323_5 weeks_Lab_Tm	5 weeks	PWK/PhJ	323	13	Lab	Tm	2	1.15	0.26	0.71	0.05	0.11	0.02	22.2	61.6	4.7	9.2	2.3
325/363_5 weeks_Lab_N	5 weeks	PWK/PhJ	325/363	13	Lab	N	2	2.89	1.12	1.53	0.04	0.15	0.05	38.6	52.7	1.4	5.4	1.9
324_5 weeks_SF_Tm	5 weeks	PWK/PhJ	324	13	SF	Tm	2	9.21	5.79	1.57	1.22	0.57	0.06	62.9	17	13.3	6.2	0.6
360_5 weeks_SF_Tm	5 weeks	PWK/PhJ	360	13	SF	Tm	2	6.47	3.49	1.55	0.7	0.66	0.07	53.9	23.9	10.8	10.3	1.1
310_5 weeks_SF_Tm	5 weeks	PWK/PhJ	310	15	SF	Tm	2	7.74	5.33	0.18	1.84	0.34	0.05	68.8	2.3	23.7	4.5	0.7
311_5 weeks_SF_N	5 weeks	PWK/PhJ	311	15	SF	N	2	2.26	1.28	0.88	0.02	0.07	0.01	56.4	38.8	1	3.2	0.6
313_5 weeks_Lab_N	5 weeks	PWK/PhJ	313	16	Lab	N	2	3.34	1.86	1.3	0.04	0.11	0.03	55.5	38.8	1.4	3.4	0.9
312_5 weeks_Lab_Tm	5 weeks	PWK/PhJ	312	15	Lab	Tm	2	1.95	0.57	1.19	0.04	0.13	0.02	29	60.7	2.3	6.9	1.1
