# Supplementary material for: Genetic and environmental interactions contribute to immune variation in rewilded mice
Source: Nat Immunol. 2024 Jun 14;25(7):1270–82. doi: 10.1038/s41590-024-01862-5 (PMC11224019; doi:10.1038/s41590-024-01862-5)
Supplement: Supplementary file 8 — MLN compositional data. [file 41590_2024_1862_MOESM8_ESM.xlsx]

## Sheet: Data File S5
Data File S5 MLN Compositional Data
Animal_ID	Infected	Location	Strain	B cells CD62LhiCD44hi	TCRgD+	CD4 T cells CD62LloCD44hi	CD8 T cells CD62LhiCD44hi	innate CD44hiKi-67hi	CD8 T cells CD62LhiCD44lo	B cells Ki-67hi	CD4 T cells CD62LhiCD44lo	B cells CD62LhiCD44lo	T cells CD4hiCD8hi	CD8 T cells Ki-67hiCD44hi	CD4 T cells CD62Lhi CD44hi	CD4 T cells CD44hiKi-67hi	CD4hiCD103hiCD44hi	B cells CD62LloCD44lo
274	No	SF	C57BL/6	31.4131	1.18168	6.5485	3.742	1.08321	15.7558	1.67405	12.7031	0.443131	0.492368	0.984737	11.5214	1.4771	5.90842	5.07139
275	No	SF	C57BL/6	32.8252	1.21951	6.50407	4.92886	2.13415	13.6179	2.64228	11.6362	0.914634	0.457317	1.11789	9.7561	2.48984	1.77846	7.97764
280	No	SF	C57BL/6	35.7715	1.0521	5.06012	4.20842	0.901804	15.6313	1.70341	9.56914	0.551102	0.300601	1.1022	11.1222	2.30461	5.91182	4.80962
283	No	SF	C57BL/6	32.6742	1.03806	4.34998	3.6085	0.988631	19.476	1.48295	13.0994	0.543747	0.197726	0.741473	10.7266	1.18636	4.10282	5.78349
287	No	SF	C57BL/6	6.49097	1.36652	7.17423	3.4163	0.732064	19.1313	1.61054	13.9092	0.195217	1.07369	0.829673	7.80869	1.80576	11.8106	22.6452
291	No	SF	C57BL/6	27.0658	0.841168	5.64077	3.85948	0.643246	18.1098	1.97922	14.8936	0.989609	0.593765	1.08857	10.094	1.48441	6.13558	6.5809
294	No	SF	C57BL/6	36.002	1.2279	5.84479	4.17485	1.57171	13.5069	1.32613	9.03733	0.785855	0.442043	0.785855	9.43026	2.1611	6.97446	6.72888
298	No	SF	C57BL/6	27.4225	1.50194	6.39535	5.7655	2.08333	17.3934	1.88953	10.3682	0.484496	0.532946	1.01744	11.6764	1.79264	6.1531	5.52326
304	No	SF	PWK/PhJ	3.59783	0.73928	5.86496	25.6777	1.13356	0.591424	1.13356	0.64071	0.837851	0.64071	0.936422	35.4362	2.31641	1.77427	18.6792
311	No	SF	PWK/PhJ	12.1735	0.394283	8.37851	20.5027	1.23213	0.197141	0.936422	0.0985707	0.591424	0.147856	0.443568	35.7319	1.28142	2.3657	15.5249
320	No	SF	PWK/PhJ	2.47934	0.72314	7.79959	22.9339	1.13636	0.413223	1.70455	0.206612	0.36157	0.309917	0.826446	40.3409	2.22107	0.826446	17.7169
103	Yes	SF	129S1	18.0425	0.494315	7.31587	0.790905	0.494315	16.5596	4.5477	32.0316	0.543747	0.444884	0.444884	4.99259	2.47158	3.90509	6.92042
106	Yes	SF	129S1	24.7434	0.864398	6.69908	1.2966	1.62075	13.6143	6.15883	26.2021	0.756348	0.270124	0.270124	4.91626	2.16099	1.5127	8.9141
110	Yes	SF	129S1	26.878	0.634146	5.70732	0.780488	1.31707	13.1707	7.56098	21.9512	1.56098	0.682927	0.682927	3.95122	3.85366	4.92683	6.34146
117	Yes	SF	129S1	17.2809	1.24502	4.83068	1.59363	1.74303	17.3307	2.44024	33.3167	0.896414	0.697211	0.747012	4.58167	2.68924	3.53586	7.07171
118	Yes	SF	129S1	20.8115	0.763723	6.15752	0.71599	1.81384	12.0286	7.92363	29.4511	1.05012	0.668258	0.572792	3.77088	3.24582	4.20048	6.82578
120	Yes	SF	129S1	19.9613	0.724988	5.41324	1.40164	2.12663	14.0164	6.76655	28.0812	1.06332	0.724988	0.628323	4.20493	2.27163	3.7216	8.89319
122	Yes	SF	129S1	21.2091	0.755668	4.83627	1.10831	2.21662	16.272	3.87909	27.1033	2.87154	0.554156	1.00756	2.92191	4.78589	4.03023	6.44836
273	Yes	SF	C57BL/6	39.4045	1.24069	2.63027	2.53102	2.18362	13.3995	3.07692	10.5707	0.843672	0.397022	1.33995	6.35236	2.28288	5.31017	8.43672
277	Yes	SF	C57BL/6	37.7008	1.10442	2.96185	3.31325	1.65663	12.7008	1.55622	14.006	2.76104	0.502008	1.70683	5.62249	3.81526	1.60643	8.98594
282	Yes	SF	C57BL/6	31.2374	1.00604	2.7666	2.8169	2.26358	13.833	1.76056	12.3742	2.31388	0.603622	2.21328	5.18109	5.23139	4.22535	12.173
284	Yes	SF	C57BL/6	39.5973	0.929272	3.04595	2.73619	1.08415	13.6293	2.01342	10.7899	1.70367	0.206505	0.980898	5.98864	3.20083	4.23335	9.86061
288	Yes	SF	C57BL/6	39.5637	1.23946	2.87556	2.18146	1.3882	11.7005	1.43778	8.67625	1.3882	0.247893	1.63609	5.50322	2.97471	6.74269	12.4442
289	Yes	SF	C57BL/6	38.5167	1.10048	3.11005	2.77512	2.3445	13.5885	1.48325	9.37799	2.39234	0.287081	1.24402	6.84211	3.25359	5.02392	8.66029
292	Yes	SF	C57BL/6	25.3557	1.11789	4.97967	5.28455	1.06707	16.2093	1.5752	13.872	0.203252	0.406504	0.863821	11.4837	1.32114	7.77439	8.48577
297	Yes	SF	C57BL/6	33.95	1.3	4.3	3.7	1.5	13.95	2.15	10.95	0.75	0.45	0.65	7.25	3.15	5.05	10.9
300	Yes	SF	C57BL/6	31.934	0.89955	2.9985	3.74813	2.64868	14.1929	1.54923	14.4928	2.3988	0.349825	1.29935	6.14693	2.7986	3.1984	11.3443
302	Yes	SF	PWK/PhJ	4.83871	0.504032	4.13306	17.5907	4.43548	0.504032	4.13306	0.705645	3.88105	1.41129	3.47782	29.5363	4.08266	4.98992	15.7762
305	Yes	SF	PWK/PhJ	18.7531	0.448878	4.2394	18.803	2.44389	0.349127	3.54115	0.199501	2.09476	0.349127	3.69077	25.985	4.98753	1.84539	12.2693
309	Yes	SF	PWK/PhJ	6.12351	0.311365	6.12351	19.0451	2.75039	0.155682	5.44888	0.155682	1.29735	0.62273	1.71251	29.2683	2.95797	4.30721	19.7198
310	Yes	SF	PWK/PhJ	5.45829	0.823893	8.54789	15.8084	5.66426	0.30896	5.25232	0.514933	1.18435	0.669413	2.05973	23.172	3.862	4.01648	22.6571
314	Yes	SF	PWK/PhJ	13.4692	0.646123	5.31809	18.3897	3.08151	0.347913	4.07555	0.198807	1.54076	0.497018	1.39165	20.9245	3.42942	2.58449	24.1054
316	Yes	SF	PWK/PhJ	9.92723	0.363825	5.66528	19.2308	3.43035	0.363825	8.00416	0.2079	0.831601	1.0395	3.89813	17.5156	5.45738	5.09356	18.9709
317	Yes	SF	PWK/PhJ	17.7031	0.651956	4.31294	15.998	2.15647	0.150451	5.81745	0.351053	2.95888	0.752257	2.15647	27.3821	3.91174	3.25978	12.4373
318	Yes	SF	PWK/PhJ	15.8531	0.57999	3.14161	16.6264	2.2233	0.628323	4.39826	0.338328	2.2233	0.676655	1.25665	24.1179	3.43161	3.52827	20.9763
324	Yes	SF	PWK/PhJ	8.09877	0.54321	4.74074	13.6296	1.7284	0.246914	6.02469	0.0987654	0.987654	0.592593	2.37037	18.3704	3.95062	19.6543	18.963
360	Yes	SF	PWK/PhJ	14.771	0.640079	5.2191	16.1497	2.06795	0.393895	7.18858	0.196947	2.01871	0.886263	3.00345	27.3264	4.57903	1.4771	14.0817
102	No	Lab	129S1	1.05634	0.905433	4.67807	1.25755	1.25755	18.4608	0.754527	36.9718	22.1831	2.46479	0.352113	2.8672	0.603622	0.905433	5.28169
105	No	Lab	129S1	0.82846	0.925926	7.30994	0.682261	0.682261	17.0078	0.730994	39.2788	17.6901	4.19103	0.389864	2.87524	0.877193	1.65692	4.87329
113	No	Lab	129S1	1.25691	0.754148	6.13374	1.40774	0.703871	19.1051	0.904977	40.1709	17.5968	2.16189	0.452489	2.66466	1.05581	1.75968	3.87129
116	No	Lab	129S1	0.452489	0.502765	7.2901	0.301659	0.603318	17.8482	0.804424	38.1096	20.3117	3.61991	0.251383	2.31272	0.904977	2.41327	4.2735
119	No	Lab	129S1	0.358974	0.871795	6.41026	0.564103	0.564103	16.4615	1.38462	39.5897	20.3077	3.84615	0.358974	2	0.820513	1.48718	4.97436
271	No	Lab	C57BL/6	0.895522	0.696517	4.12935	2.68657	1.39303	21.0945	0.746269	19.7512	22.6866	4.87562	0.696517	4.87562	0.995025	2.78607	11.6915
276	No	Lab	C57BL/6	0.598205	1.34596	6.0319	3.19043	1.54536	21.4357	0.947159	18.0459	22.7817	2.69192	0.747757	5.68295	0.797607	4.38684	9.77069
290	No	Lab	C57BL/6	0.886263	0.787789	6.1546	3.59429	1.871	20.2856	0.9355	19.3993	18.8085	3.79124	0.689316	6.10537	0.837026	2.60955	13.2447
296	No	Lab	C57BL/6	0	1.33333	8	3.30864	1.33333	23.5556	0.790123	17.3827	0.592593	3.16049	0.54321	4.79012	1.08642	4.44444	29.679
301	Yes	Lab	PWK/PhJ	0	0.849257	8.06794	19.2144	0.583864	1.64544	0.583864	1.75159	8.54565	4.56476	0.849257	36.8365	0.902335	3.66242	11.9427
303	No	Lab	PWK/PhJ	0.249875	0.849575	15.0425	18.8406	1.34933	1.5992	0.649675	0.7996	7.29635	4.14793	1.3993	33.0835	1.64918	2.54873	10.4948
306	No	Lab	PWK/PhJ	0.149551	0.697906	14.4068	19.342	0.847458	3.73878	0.299103	4.68594	6.0319	2.69192	0.548355	33.001	1.64506	1.74477	10.1695
313	No	Lab	PWK/PhJ	0	0.466321	12.0207	17.513	0.621762	2.33161	0.829016	1.70984	4.50777	6.06218	0.829016	33.0052	0.777202	2.59067	16.7358
325	No	Lab	PWK/PhJ	0.249377	0.947631	9.27681	16.409	0.698254	5.83541	0.947631	9.87531	8.6783	3.09227	0.698254	32.6185	1.19701	1.99501	7.4813
101	Yes	Lab	129S1	0.510204	0.510204	4.94898	1.17347	1.12245	17.449	4.03061	33.6224	21.2755	3.41837	0.612245	2.2449	1.22449	2.34694	5.5102
107	Yes	Lab	129S1	1.75527	0.902708	5.41625	0.802407	2.05617	13.992	6.11836	30.3912	23.1194	2.25677	0.200602	2.15647	2.45737	4.66399	3.71113
112	Yes	Lab	129S1	0.592008	0.690676	6.75876	0.592008	1.43069	11.1988	8.33744	25.999	24.1243	6.95609	0.444006	1.57869	1.43069	2.56537	7.30143
115	Yes	Lab	129S1	0.148515	0.990099	5.94059	0.643564	1.38614	14.3069	4.15842	30.8416	20.297	5.74257	0.29703	1.28713	1.48515	2.67327	9.80198
121	Yes	Lab	129S1	0.198906	0.944804	5.37046	0.646445	4.07757	12.5808	3.08304	22.8245	24.8135	9.39831	0.298359	1.09398	1.98906	4.67429	8.00597
272	Yes	Lab	C57BL/6	0.431034	1.43678	4.16667	1.67625	2.44253	17.0498	1.14943	16.6667	31.9444	4.40613	1.341	2.77778	1.38889	2.34674	10.7759
279	Yes	Lab	C57BL/6	1.00908	1.26135	4.13724	1.8668	2.5227	14.5812	3.83451	15.5399	35.217	3.7336	0.908174	2.97679	1.71544	2.11907	8.57719
285	Yes	Lab	C57BL/6	0.665984	0.973361	3.07377	3.125	2.71516	13.9344	1.43443	15.1639	32.7357	5.78893	1.89549	3.43238	2.2541	2.92008	9.8873
286	Yes	Lab	C57BL/6	0.203562	0.916031	3.7659	2.1374	1.88295	14.7074	1.93384	14.6056	32.112	6.97201	1.6285	1.67939	1.93384	3.35878	12.1628
295	Yes	Lab	C57BL/6	0.551378	1.40351	3.15789	1.90476	2.00501	16.3409	1.25313	17.5439	34.0351	5.11278	1.70426	2.10526	2.20551	2.15539	8.5213
299	Yes	Lab	C57BL/6	0.591716	1.42998	4.24063	2.71203	1.47929	13.4122	2.0217	12.426	34.714	5.37475	1.33136	3.0572	2.12032	2.16963	12.9191
308	Yes	Lab	PWK/PhJ	0.100756	1.05793	7.75819	20.1511	1.15869	1.66247	1.66247	1.3602	8.61461	4.33249	0.201511	33.4005	1.15869	3.07305	14.3073
312	Yes	Lab	PWK/PhJ	0	0.455927	18.2877	15.9574	1.41844	2.43161	1.36778	0.962513	2.33029	6.18034	0.557244	16.6667	1.67173	5.82573	25.8865
319	Yes	Lab	PWK/PhJ	0.501002	0.551102	7.41483	12.1242	10.0701	3.40681	2.40481	3.05611	5.56112	4.00802	0.901804	15.1804	1.60321	3.10621	30.1102
323	Yes	Lab	PWK/PhJ	0.100301	0.702106	8.92678	21.4644	0.852558	1.95587	0.401204	1.05316	4.16249	5.71715	0.501505	42.327	1.05316	3.00903	7.77332
104	No	SF	129S1	9.55614	1.25326	4.17755	0.887728	3.55091	13.6815	1.51436	28.0418	3.28982	2.19321	0.678851	3.55091	3.96867	6.4752	17.1802
111	No	SF	129S1	19.1748	0.873786	5.7767	1.65049	0.728155	18.301	1.40777	34.9515	0.436893	0.631068	0.436893	3.54369	2.03883	2.62136	7.42718
114	No	SF	129S1	20.2993	0.448878	6.63342	1.24688	0.798005	13.6658	2.04489	34.1147	0.648379	0.648379	0.199501	4.68828	1.04738	4.78803	8.72818
123	No	SF	129S1	19.7303	0.699301	6.99301	0.599401	0.3996	17.2827	1.44855	36.3137	0.44955	0.34965	0.24975	4.24575	1.2987	3.04695	6.89311
2	No	SF	C57BL/6	35.4084	1.69323	5.9761	3.98406	1.34462	16.7331	1.39442	11.753	0.996016	0.59761	0.796813	9.76096	1.04582	3.48606	5.02988
33	No	SF	C57BL/6	20.0605	0.806452	5.39315	3.32661	1.26008	20.5141	1.81452	17.6915	0.352823	0.806452	1.10887	8.56855	1.76411	5.04032	11.4919
41	No	SF	C57BL/6	33.6658	1.39651	5.63591	4.28928	1.34663	17.8055	1.34663	11.9701	0.498753	0.199501	1.34663	10.7232	2.44389	3.34165	3.99002
