# Supplementary material for: Genetic and environmental interactions contribute to immune variation in rewilded mice
Source: Nat Immunol. 2024 Jun 14;25(7):1270–82. doi: 10.1038/s41590-024-01862-5 (PMC11224019; doi:10.1038/s41590-024-01862-5)
Supplement: Supplementary file 9 — T cell pools. [file 41590_2024_1862_MOESM9_ESM.xlsx]

## Sheet: Data File S6
Data File S6 - T cell pools
Mouse_ID	Infected	Location	Strain	Block	% CD4TEM of CD45+	% CD4TCM of CD45+	% CD4TN of CD45+	% CD8TEM of CD45+	% CD8+/Q2 TCM of CD45+	% CD8+/Q3TN of CD45+	# CD4TEM	# CD4TCM	#CD4TN	#CD8TEM	#CD8TCM	#CD8TN
474	Tm	SF	PWK	Block 1	4.41	3.54	32.8	0.288	0.989	16.4	126788	101775	943000	2715.84	9326.27	154652
427	N	SF	129S1	Block 1	4.73	2.03	38.4	0.281	0.924	14.9	652740	280140	5299200	14890.8	48964.6	789581
441	N	SF	129S1	Block 1	4.92	1.4	39.1	0.516	0.883	13.8	480192	136640	3816160	19691.4	33696.7	526630
446	N	SF	129S1	Block 1	4.03	1.7	33.1	0.361	0.78	11.6	2985424	1259360	24520480	88518.9	191260	2.84438e+06
7010	N	SF	129S1	Block 1	5.51	1.86	32.4	0.273	0.803	11.7	4286780	1447080	25207200	68815.7	202414	2.94924e+06
144	N	SF	B6	Block 1	4.14	2.39	22.9	0.492	2.22	12.4	868158	501183	4802130	23626.5	106607	595464
195	N	SF	B6	Block 1	4.8	2.49	28.5	0.483	0.842	10.2	2088000	1083150	12397500	59879.9	104387	1264545
358	N	SF	B6	Block 1	4.99	1.69	22.5	0.621	2.04	12.6	1658676	561756	7479000	46444.6	152572	942354
408	N	SF	B6	Block 1	3.96	3.72	26.4	0.494	4.1	23.3	915948	860436	6106320	30165.2	250359	1.42277e+06
415	N	SF	B6	Block 1	3.53	2.61	23.7	0.514	3.06	20.1	336762	248994	2260980	11621.4	69186	454457
421	N	SF	B6	Block 1	5.29	1.34	17.9	0.694	1.42	9.37	1350537	342102	4569870	31714.9	64892.2	428197
450	N	SF	PWK	Block 1	4.35	4.37	40.7	0.223	1.43	22.1	71992.5	72323.5	673585	1502.09	9632.27	148862
459	N	SF	PWK	Block 1	4.14	4.05	46.6	0.285	1.66	22.7	51129	50017.5	575510	1640.2	9553.47	130641
465	N	SF	PWK	Block 1	4.23	3.3	41	0.197	0.997	24.8	34263	26730	332100	654.237	3311.04	82360.8
426	Tm	Lab	129S1	Block 1	4.03	1.31	29.8	0.278	0.504	11	217620	70740	1609200	4473.58	8110.37	177012
438	Tm	Lab	129S1	Block 1	4.18	1.26	36.5	0.21	0.656	14.1	98648	29736	861400	1808.94	5650.78	121457
440	Tm	Lab	129S1	Block 1	4.41	1.36	35.8	0.385	0.771	14.5	126126	38896	1023880	3941.94	7894.11	148463
447	Tm	Lab	129S1	Block 1	4.35	1.07	32.5	0.365	0.724	10.9	331035	81427	2473250	9027.36	17906.3	269584
419	Tm	Lab	B6	Block 1	1.57	1.57	19	0.227	1.31	16.5	72534	72534	877800	1992.61	11499.2	144837
420	Tm	Lab	B6	Block 1	1.93	2.27	19.8	0.194	2.33	17.9	80481	94659	825660	1601.78	19237.9	147793
477	Tm	Lab	B6	Block 1	3.73	1.91	30	0.401	2.15	21.4	163374	83658	1314000	5269.14	28251	281196
470	Tm	Lab	PWK	Block 1	0.642	0.367	46.8	0.0448	0.0981	23	12262.2	7009.7	893880	400.458	876.896	205592
435	N	Lab	129S1	Block 1	3.27	1.21	40.4	0.357	0.665	14.2	23871	8833	294920	1052.86	1961.22	41878.6
445	N	Lab	129S1	Block 1	3.78	1.94	38	0.251	0.893	16.2	168210	86330	1691000	4244.41	15100.6	273942
478	N	Lab	129S1	Block 1	3.51	1.54	37.2	0.285	0.9	15.7	321692	141141	3409380	9716.73	30684.4	535273
410	N	Lab	B6	Block 1	3.89	3.38	27.7	0.305	2.76	24.2	365271	317382	2601030	7933.14	71788.4	629449
417	N	Lab	B6	Block 1	2.41	2.09	30.6	0.328	2.08	24.1	20123.5	17451.5	255510	838.073	5314.61	61577.9
454	N	Lab	PWK	Block 1	0.751	0.37	41.3	0.0204	0.124	21.3	9988.3	4921	549290	112.055	681.12	116999
461	N	Lab	PWK	Block 1	1.23	0.523	46	0.106	0.215	25.3	14114.2	6001.43	527850	559.521	1134.88	133546
425	Tm	SF	129S1	Block 1	5.11	2.68	30.9	0.536	0.997	10.4	3556560	1865280	21506400	115274	214419	2.23667e+06
429	Tm	SF	129S1	Block 1	4.21	2.39	28.8	0.565	1.17	11.7	3316638	1882842	22688640	128191	265457	2.65457e+06
437	Tm	SF	129S1	Block 1	4.4	2.89	29.1	0.293	0.975	13.3	463760	304606	3067140	8986.72	29904.6	407930
448	Tm	SF	129S1	Block 1	6.39	2.35	30.3	0.517	0.753	10.3	1782810	655650	8453700	43705.6	63656.4	870731
476	Tm	SF	129S1	Block 1	4.22	2.98	20.4	0.47	1.35	9.95	272612	192508	1317840	6193.85	17790.8	131125
406	Tm	SF	B6	Block 1	2.82	1.86	20.2	0.478	2.74	17.5	466146	307458	3339060	15960.7	91490.2	584336
407	Tm	SF	B6	Block 1	2.83	1.75	18.6	0.621	2.48	16.5	47544	29400	312480	1940.5	7749.5	51559.2
411	Tm	SF	B6	Block 1	3.3	1.7	18	0.764	2.14	18.3	319770	164730	1744200	13325.7	37325.9	319189
413	Tm	SF	B6	Block 1	3.42	2.02	17.2	0.501	2.23	18.8	508896	300576	2559360	12822.4	57073.7	481160
416	Tm	SF	B6	Block 1	3.18	1.87	17	0.782	2.52	15	758430	445995	4054500	31706.2	102173	608175
424	Tm	SF	B6	Block 1	2.71	1.47	17.8	0.651	2.54	18	688611	373527	4522980	29444.6	114884	814136
452	Tm	SF	PWK	Block 1	4.65	3.16	28.7	0.32	0.983	16.2	54637.5	37130	337225	1079.12	3314.92	54630.4
453	Tm	SF	PWK	Block 1	4.96	2.93	33.1	0.468	1.04	16.5	276768	163494	1846980	8643.87	19208.6	304752
466	Tm	SF	PWK	Block 1	3.42	2.7	31.4	0.18	0.816	16.9	165357	130545	1518190	2732.74	12388.4	256574
274	N	SF	B6	Block 2	4.79	3.19	23.3	0.663	2.86	18.6	490256	326496	2384755	15810.9	68204	443564
275	N	SF	B6	Block 2	5.12	2.6	18.9	0.455	3.91	15.9	702464	356720	2593080	11798.5	101389	412300
280	N	SF	B6	Block 2	4.1	3.01	20.5	0.551	3.03	17.3	431525	316802	2157625	11888.5	65376	373269
283	N	SF	B6	Block 2	4.02	2.75	22.9	0.448	3.17	19.4	145122	99275	826690	3703.57	26206.1	160378
287	N	SF	B6	Block 2	5.53	2.24	24.9	1.16	2.36	16.6	222582	90160	1002225	11625.8	23652.5	166369
291	N	SF	B6	Block 2	4.77	2.92	24.3	0.653	3.28	20.6	420714	257544	2143260	13995.5	70298.9	441512
294	N	SF	B6	Block 2	4.73	2.72	18.9	0.519	3.4	17	389752	224128	1557360	8082.7	52950.2	264751
298	N	SF	B6	Block 2	4.89	3.15	21.6	0.531	3.93	20.9	271640	174982	1199880	6371.36	47155.3	250775
304	N	SF	PWK	Block 2	4.32	10.4	25.7	0.336	3.18	23.7	379512	913640	2257745	7586.02	71796.3	535086
311	N	SF	PWK	Block 2	4.34	28.6	11.8	0.291	5.76	15.7	114359	753610	310930	904.806	17909.6	48816
320	N	SF	PWK	Block 2	4.54	19.5	24.1	0.404	4.59	17.9	181146	778050	961590	3884.82	44137	172125
103	Tm	SF	129S1	Block 2	5.83	3.03	38	0.253	0.524	17.4	2023010	1051410	13186000	33360.6	69094.6	2294364
106	Tm	SF	129S1	Block 2	5.51	2.85	30.2	0.276	0.458	13.7	1633164	844740	8951280	24705.5	40996.9	1.22633e+06
110	Tm	SF	129S1	Block 2	5	2.58	26.4	0.239	0.519	12.8	2634000	1359144	13907520	33239	72180	1.78016e+06
117	Tm	SF	129S1	Block 2	4.59	2.55	37.5	0.44	0.765	18.3	1760724	978180	14385000	63294	110045	2632455
118	Tm	SF	129S1	Block 2	5.2	2.69	33.2	0.253	0.554	13.6	1895920	980774	12104720	30624.9	67060.1	1.64624e+06
120	Tm	SF	129S1	Block 2	5.03	2.57	31.9	0.446	0.665	14	1562318	798242	9908140	44190.3	65889.1	1.38714e+06
122	Tm	SF	129S1	Block 2	4.57	2.27	30.4	0.34	0.515	16.2	1989778	988358	13236160	45002.9	68166.2	2.14426e+06
273	Tm	SF	B6	Block 2	3.24	1.21	18.5	0.633	1.93	14.2	1101600	411400	6290000	39815.7	121397	893180
277	Tm	SF	B6	Block 2	4.57	1.7	17.7	0.589	2.35	14	1934024	719440	7490640	44119.9	176030	1.04869e+06
282	Tm	SF	B6	Block 2	5.42	1.53	18	0.502	2.51	14.9	2378296	671364	7898400	39650	198250	1.17686e+06
284	Tm	SF	B6	Block 2	3.57	1.9	16.4	0.332	2.46	13.9	1114554	593180	5120080	16998.7	125954	711691
288	Tm	SF	B6	Block 2	4.36	1.7	14.5	0.569	2.95	13.3	1632384	636480	5428800	30889.9	160150	722030
289	Tm	SF	B6	Block 2	4.35	1.95	15	0.624	2.5	14.6	2311590	1036230	7971000	49739	199275	1163766
292	Tm	SF	B6	Block 2	4.4	3.02	25	0.52	3.61	19.9	774400	531520	4400000	22880	158840	875600
297	Tm	SF	B6	Block 2	4.44	1.97	17.7	0.363	2.47	15.7	849816	377058	3387780	12297.6	83678.2	531881
300	Tm	SF	B6	Block 2	4.14	1.86	19.8	0.4	2.56	15	1717272	771528	8213040	32852.2	210254	1231956
302	Tm	SF	PWK	Block 2	4.44	9.31	25.2	0.351	1.26	18	495726	1.03946e+06	2813580	9875.67	35451.1	506444
305	Tm	SF	PWK	Block 2	5.11	12.5	15.9	0.487	2.56	17.9	413910	1012500	1287900	6272.07	32970.2	230534
309	Tm	SF	PWK	Block 2	5.61	12.8	20.9	0.316	3.64	17.6	337161	769280	1256090	3969.24	45721.7	221072
310	Tm	SF	PWK	Block 2	8.36	9.3	17.8	1.19	3.31	14	506198	563115	1077790	12825.7	35674.8	150891
314	Tm	SF	PWK	Block 2	5.72	6.72	16.4	0.327	2.69	15.6	412126	484176	1181620	3863.9	31785.6	184333
316	Tm	SF	PWK	Block 2	6.91	6.65	14.6	0.573	2.12	18.1	544162	523688	1149750	6588.07	24374.7	208105
317	Tm	SF	PWK	Block 2	5.52	8.35	21.6	0.454	2.43	16	532404	805358	2083320	9458.27	50624.7	333331
318	Tm	SF	PWK	Block 2	4.87	8.45	19	0.257	1.66	16.2	460702	799370	1797400	4619.32	29836.8	291179
324	Tm	SF	PWK	Block 2	5.79	9.29	15.6	0.572	2.61	14.9	544550	873724	1467180	8392.27	38293.4	218610
360	Tm	SF	PWK	Block 2	5.95	8.27	20.3	0.538	1.86	16.1	817828	1.13671e+06	2790235	15011.5	51898.4	449228
102	N	Lab	129S1	Block 2	2.32	0.688	38.6	0.146	0.506	18.9	267264	79257.6	4446720	6492.21	22500.4	840430
105	N	Lab	129S1	Block 2	2.75	0.693	42.9	0.118	0.284	17.1	222888	56167.7	3477045	4102.91	9874.81	594575
113	N	Lab	129S1	Block 2	2.79	0.746	44.9	0.193	0.506	18.2	284440	76054.7	4577555	8834.68	23162.4	833115
116	N	Lab	129S1	Block 2	2.87	0.638	42.7	0.144	0.23	16.7	343970	76464.3	5117595	7369.34	11770.5	854638
119	N	Lab	129S1	Block 2	2.56	0.7	42.2	0.184	0.17	16.1	298240	81550	4916300	9045.99	8357.71	791524
271	N	Lab	B6	Block 2	1.83	0.457	26.1	0.439	1.3	21.3	143746	35897.3	2050155	9000.18	26652	436683
276	N	Lab	B6	Block 2	2.26	0.678	24.5	0.547	1.57	22.3	150629	45188.7	1632925	8932.1	25636.9	364142
290	N	Lab	B6	Block 2	2.06	0.434	26.7	0.5	1.73	24	90331	19030.9	1170795	5853.98	20254.8	280991
296	N	Lab	B6	Block 2	2.7	0.378	22.5	1.01	1.48	16.9	193995	27159.3	1616625	16327.9	23926	273210
301	Tm	Lab	PWK	Block 2	2.18	2.06	39.1	0.146	0.463	20.5	70523	66641	1264885	1846.73	5856.42	259301
303	N	Lab	PWK	Block 2	3.18	1.49	36.5	0.203	0.48	19	67098	31439	770150	1563.4	3696.72	146328
306	N	Lab	PWK	Block 2	3.12	0.8	37.7	0.174	0.138	22.2	46020	11800	556075	967.571	767.384	123449
313	N	Lab	PWK	Block 2	2.2	1.34	36.9	0.11	0.239	19.5	15180	9246	254610	280.071	608.518	49648.9
325	N	Lab	PWK	Block 2	2.14	1.14	45.3	0.0779	0.254	20.2	59599	31749	1261605	982.79	3204.48	254844
101	Tm	Lab	129S1	Block 2	2.67	0.801	35.5	0.178	0.2	18.3	901125	270338	11981250	21326.6	23962.5	2.19257e+06
107	Tm	Lab	129S1	Block 2	2.91	1.03	34.5	0.203	0.266	16	678321	240093	8041950	16325.2	21391.6	1286712
112	Tm	Lab	129S1	Block 2	2.79	0.684	29.6	0.166	0.141	11.7	638212	156465	6771000	11239.9	9547.11	792207
115	Tm	Lab	129S1	Block 2	2.76	0.632	33.9	0.138	0.107	13.6	611340	139988	7508850	10362.2	8034.47	1.0212e+06
121	Tm	Lab	129S1	Block 2	2.94	0.638	26.6	0.403	0.206	12.5	690753	149898	6249670	25186.2	12874.3	781209
272	Tm	Lab	B6	Block 2	1.97	0.424	19	0.476	1.25	17.5	303084	65232.4	2923150	13914.2	36539.4	511551
279	Tm	Lab	B6	Block 2	2.43	0.663	19.6	0.469	1.23	15	467896	127661	3773980	17700	46420	566097
285	Tm	Lab	B6	Block 2	2.05	0.601	19	0.787	1.49	15.5	519265	152233	4812700	37875.9	71709.2	745968
286	Tm	Lab	B6	Block 2	1.98	0.438	17.3	0.465	1.12	15	509454	112697	4451290	20698.5	49854.4	667694
295	Tm	Lab	B6	Block 2	2.09	0.561	18.9	0.867	1.08	15.3	650408	174583	5881680	50994.2	63522.1	899897
299	Tm	Lab	B6	Block 2	2.7	0.718	15.6	0.486	1.66	14.6	675270	179572	3901560	18961.6	64765.9	569628
308	Tm	Lab	PWK	Block 2	2.76	2.39	36.2	0.112	0.511	20.6	96186	83291.5	1261570	1412.96	6446.62	259883
319	Tm	Lab	PWK	Block 2	4.12	0.977	20	0.122	0.0957	16.2	371006	87978.9	1801000	2197.22	1723.56	291762
323	Tm	Lab	PWK	Block 2	2.67	1.79	46.2	0.0898	0.24	23.3	61410	41170	1062600	954.215	2550.24	247586
104	N	SF	129S1	Block 2	4.14	2.22	34	0.198	0.442	15.7	2014524	1080252	16544400	32757.9	73126.2	2.59747e+06
111	N	SF	129S1	Block 2	4.56	2.18	39.2	0.14	0.425	17	1153680	551540	9917600	13884.6	42149.8	1685992
114	N	SF	129S1	Block 2	4.58	2.31	38.5	0.13	0.466	16.5	1438120	725340	12089000	15715.7	56334.7	1994685
123	N	SF	129S1	Block 2	4.49	1.66	41.2	0.157	0.306	16	605252	223768	5553760	8719.4	16994.5	888602
2	N	SF	B6	Block 2	4.83	2.86	20.1	0.535	2.98	17.8	332546	196911	1383885	7403.78	41239.8	246332
33	N	SF	B6	Block 2	4.27	1.47	25.8	0.371	2.1	20.3	122762	42262.5	741750	2751.89	15576.8	150575
41	N	SF	B6	Block 2	4.58	3.57	22.6	0.677	3.35	20.2	130072	101388	641840	4345.26	21501.6	129652
