# Supplementary material for: Genetic and environmental interactions contribute to immune variation in rewilded mice
Source: Nat Immunol. 2024 Jun 14;25(7):1270–82. doi: 10.1038/s41590-024-01862-5 (PMC11224019; doi:10.1038/s41590-024-01862-5)
Supplement: Supplementary file 10 — Plasma cytokine. [file 41590_2024_1862_MOESM10_ESM.xlsx]

## Sheet: Data_File S6
Data File S7 - Plasma Cytokines (pg/mL)
PrincetonID	Genotype	Location	InfectionStatus	Block	IFN-gamma	IL-5	TNF-a	IL-6	IL-17A	IL-22
271	C57BL/6	Lab	Uninfected	2	3.88	12.25	25.46	4.31	9.44	1.68
275	C57BL/6	SF	Uninfected	2	2.87	5.81	7.47	3.52	9.12	26.5
274	C57BL/6	SF	Uninfected	2	0.98	19.53	5.32	6.82	6.27	5.04
273	C57BL/6	SF	Infected	2	17.34	17	23.25	11.65	22.18	146.92
272	C57BL/6	Lab	Infected	2	31.63	67.13	18.53	4.62	18.96	10.6
288	C57BL/6	SF	Infected	2	6.53	1.89	25.27	75.61	17.02	14.48
286	C57BL/6	Lab	Infected	2	217.04	7.18	34.96	5.81	40.84	41.23
287	C57BL/6	SF	Uninfected	2	0.84	2.06	9.75	4.4	78.03	2.43
290	C57BL/6	Lab	Uninfected	2	2.76	3.34	10.66	2.78	28.16	11.54
289	C57BL/6	SF	Infected	2	108.22	8.3	32.99	3.25	9.6	0.31
279	C57BL/6	Lab	Infected	2	3.95	5.6	24.97	5.41	94.44	0.18
277	C57BL/6	SF	Infected	2	24.3	7.87	17.8	13.19	3.66	6.81
276	C57BL/6	Lab	Uninfected	2	1.75	2.74	24.76	6.22	108.4	2.04
280	C57BL/6	SF	Uninfected	2	0.11	9.94	9.46	34.58	41.48	17.46
285	C57BL/6	Lab	Infected	2	91.31	4.52	31.24	8.46	13.06	18.33
284	C57BL/6	SF	Infected	2	36.87	21.52	20.25	105.94	52.78	26.35
282	C57BL/6	SF	Infected	2	551.15	7.79	58.55	11.7	19.49	21.92
295	C57BL/6	Lab	Infected	2	186.4	7.16	26.1	6.35	12.78	22.66
293	C57BL/6	Lab	Uninfected	2	0.08	2.93	2	3.41	4.95	11.69
292	C57BL/6	SF	Infected	2	0.08	15.58	7.01	26.7	3.9	10.55
296	C57BL/6	Lab	Uninfected	2	0.97	2.95	2	3.51	9.36	27.18
300	C57BL/6	SF	Infected	2	1397.9	7.36	51.62	44.11	83.36	260.8
299	C57BL/6	Lab	Infected	2	15.45	5.53	11.43	4.48	5.79	34.03
298	C57BL/6	SF	Uninfected	2	32.65	7.52	8.01	3.39	22.61	4.62
297	C57BL/6	SF	Infected	2	2.04	9.81	7.95	23.41	12.68	27.49
105	129S1	Lab	Uninfected	2	0.08	11.23	4.24	2.49	0.86	0.18
106	129S1	SF	Infected	2	0.2	81.26	6.31	26.94	4.19	94.67
107	129S1	Lab	Infected	2	13.54	30.28	2	81.24	172.11	0.18
104	129S1	SF	Uninfected	2	31.67	257.85	2	124.57	194	4.84
116	129S1	Lab	Uninfected	2	0.08	15.48	7.98	3.66	9.35	0.18
118	129S1	SF	Infected	2	0.56	80.7	2	13.21	5.68	0.18
115	129S1	Lab	Infected	2	0.08	18.59	7.38	8.22	6.69	0.18
114	129S1	SF	Uninfected	2	1.26	91.15	2.01	6.19	11.91	0.35
110	129S1	SF	Infected	2	0.08	80.02	2	5.17	0.19	18.6
113	129S1	Lab	Uninfected	2	0.68	32.58	11.89	6.39	5.83	0.18
111	129S1	SF	Uninfected	2	0.25	33.96	11.47	10.7	94.04	48.23
112	129S1	Lab	Infected	2	6.74	33.3	2	4.21	2.86	0.18
123	129S1	SF	Uninfected	2	0.89	230.46	2	8.96	1.4	0.18
120	129S1	SF	Infected	2	0.08	135.54	2	3.57	1.27	0.18
122	129S1	SF	Infected	2	24.57	33.35	3.38	9.63	3.53	8.18
121	129S1	Lab	Infected	2	8.48	30.83	12.01	3.39	1.38	6.85
119	129S1	Lab	Uninfected	2	0.11	19.33	8.11	2.81	11.79	4.42
102	129S1	Lab	Uninfected	2	38	48.83	9.29	385.21	419.23	0.18
101	129S1	Lab	Infected	2	0.71	18.82	12.81	10.55	18.06	3.18
103	129S1	SF	Infected	2	0.01	12.74	3.05	2.48	0.56	2.12
316	PWK/PhJ	SF	Infected	2	1.83	6.64	6.55	17.38	59.9	61.64
314	PWK/PhJ	SF	Infected	2	2.47	6.75	7.34	47.4	6.15	19.43
307	PWK/PhJ	SF	Uninfected	2	0.08	5.72	12.15	80.51	0.87	10.74
308	PWK/PhJ	Lab	Infected	2	0.1	1.57	6.18	8.38	0.19	0.18
309	PWK/PhJ	Lab	Infected	2	0.53	13.96	3.21	7.78	33.69	17.57
306	PWK/PhJ	Lab	Uninfected	2	0.6	0.53	2	6.45	44.07	17.09
303	PWK/PhJ	Lab	Uninfected	2	0.08	22.97	2	19.51	4.44	17.11
304	PWK/PhJ	SF	Uninfected	2	1.98	8.01	2	31.38	12.32	25.55
301	PWK/PhJ	Lab	Infected	2	0.08	1.41	2	6.97	3.14	0.18
302	PWK/PhJ	SF	Infected	2	8.57	6.59	18.84	48.87	23.17	10.64
319	PWK/PhJ	Lab	Infected	2	5.12	0.11	15.07	145.41	62.33	22.16
317	PWK/PhJ	SF	Infected	2	1.65	7.52	7.41	92.16	82.39	63.3
318	PWK/PhJ	SF	Infected	2	1.59	4.29	15.69	40.01	62.27	60.27
321	PWK/PhJ	Lab	Uninfected	2	0.08	1.65	10.62	3.91	1.5	6.99
320	PWK/PhJ	SF	Uninfected	2	0.08	4.66	2	11.21	7.88	24.39
323	PWK/PhJ	Lab	Infected	2	0.08	1.97	2	8.21	5.34	9.47
325	PWK/PhJ	Lab	Uninfected	2	0.15	2.36	2	16.78	10.23	2.08
324	PWK/PhJ	SF	Infected	2	0.62	3.69	14.05	46.59	58.9	272.85
360	PWK/PhJ	SF	Infected	2	8.4	2.59	17.49	45.69	39.59	51.74
310	PWK/PhJ	SF	Infected	2	0.08	2.07	2	45.51	23.89	7.24
311	PWK/PhJ	SF	Uninfected	2	0.2	6.84	3.27	8.3	13.38	16.02
313	PWK/PhJ	Lab	Uninfected	2	0.08	1.2	20.5	31.55	32.67	15.83
312	PWK/PhJ	Lab	Infected	2	8.09	2.94	3.93	8.65	12.91	0.47
33	C57BL/6	SF	Uninfected	2	0.09	91.43	9.26	9.74	33.13	46.67
402	C57BL/6	SF	Uninfected	1	0.78	10.2	5.02	23.37	2.08	0.32
403	C57BL/6	Lab	Uninfected	1	0.83	0.4	8.7	17.47	17.01	22.49
404	C57BL/6	Lab	Infected	1	4.67	2.57	3.32	19.29	3.26	17.31
405	C57BL/6	Lab	Uninfected	1	1.67	5.75	4.1	12.7	3.95	3.24
406	C57BL/6	SF	Infected	1	170.25	5.03	15.22	1086.15	6.7	19.74
407	C57BL/6	SF	Infected	1	105.41	18.42	11.71	6.1	2.99	4.65
408	C57BL/6	SF	Uninfected	1	0.9	2.1	3.8	32.11	1.86	0.42
409	C57BL/6	Lab	Infected	1	1.12	3.02	6.78	88.29	6.44	10.92
410	C57BL/6	Lab	Infected	1	1.09	3.03	5.34	40.55	8.71	6.44
411	C57BL/6	SF	Infected	1	9.67	4.46	1.37	9.6	2.53	4.64
412	C57BL/6	SF	Uninfected	1	0.92	14.03	5.82	18.81	2.95	3.32
413	C57BL/6	SF	Infected	1	14.67	1.18	7.11	1124.85	3.77	1.58
477	C57BL/6	Lab	Uninfected	1	1.1	0.4	2.5	9.92	4.01	1.01
415	C57BL/6	SF	Uninfected	1	0.93	3.88	3.67	27.7	3.36	1.57
416	C57BL/6	SF	Infected	1	27.42	1.34	6.22	39.97	15.49	7.77
417	C57BL/6	Lab	Uninfected	1	1.09	0.65	2.3	21.93	2.64	1.47
419	C57BL/6	Lab	Infected	1	6162.1	0.4	28.69	54.45	2.85	22.02
420	C57BL/6	Lab	Infected	1	8.21	0.4	3.21	9.18	2.63	2.11
421	C57BL/6	SF	Uninfected	1	1.1	53.91	20.22	25.34	30.35	2.58
422	C57BL/6	Lab	Uninfected	1	0.62	2.06	0.05	13.99	5.64	2.02
423	C57BL/6	SF	Infected	1	21.85	4.38	7.42	32.55	2.4	8.63
424	C57BL/6	SF	Infected	1	19.68	23.22	10.05	35.8	5.67	18.83
425	129S1	SF	Infected	1	26.8	39.69	6.93	13.87	1.73	25.3
426	129S1	Lab	Infected	1	25.5	25.26	3.56	8.35	4.68	11.96
427	129S1	SF	Uninfected	1	1.26	77.6	4.58	11.29	1.55	0.43
428	129S1	Lab	Uninfected	1	0.79	11.64	3.83	0.45	0.47	1.38
429	129S1	SF	Infected	1	5.34	12.43	5.45	13.07	0.77	0.41
433	129S1	Lab	Infected	1	0.56	32.68	3.43	3.58	2.46	3.07
434	129S1	Lab	Uninfected	1	0.51	22.5	2.35	0.48	1.71	6.06
435	129S1	Lab	Uninfected	1	0.85	28.51	2.05	3.87	4.08	16.32
66666	129S1	SF	Uninfected	1	0.78	12.09	1.93	6.52	1.87	0.1
437	129S1	SF	Infected	1	1.09	18.43	5.43	12.51	2.38	8.46
438	129S1	Lab	Infected	1	0.85	20.01	1.95	0.45	0.49	0.1
440	129S1	Lab	Infected	1	0.83	6.75	2.99	1.49	0.9	9.86
441	129S1	SF	Uninfected	1	0.65	21.97	0.05	12.9	6.38	0.1
478	129S1	Lab	Uninfected	1	0.67	5.16	1.42	1.62	0.33	3.25
475	129S1	SF	Uninfected	1	0.39	18.13	1.28	9.24	2.14	1.82
445	129S1	Lab	Uninfected	1	0.46	11.92	3.4	1.26	1.65	6.46
446	129S1	SF	Uninfected	1	215.54	24.12	3.33	13.23	1.93	5.54
447	129S1	Lab	Infected	1	0.5	27.58	3.75	1.56	1.6	3.68
476	129S1	SF	Infected	1	12.02	16.15	3.19	12.71	42.04	2.28
450	PWK/PhJ	SF	Uninfected	1	1.1	3.8	12.6	11.4	1.95	1.82
451	PWK/PhJ	Lab	Infected	1	0.47	0.4	2.08	12.6	9.31	1.37
452	PWK/PhJ	SF	Infected	1	0.74	0.61	0.38	15.34	1.04	0.12
453	PWK/PhJ	SF	Infected	1	0.63	0.4	0.06	19.08	0.82	1.33
454	PWK/PhJ	Lab	Uninfected	1	0.29	2.52	4	10.92	1.36	0.1
455	PWK/PhJ	Lab	Infected	1	0.46	0.4	0.23	4.62	1.34	0.1
456	PWK/PhJ	Lab	Uninfected	1	0.3	0.4	1.66	5.85	0.63	0.1
459	PWK/PhJ	SF	Uninfected	1	0.19	2.52	7.1	12.02	0.71	0.1
460	PWK/PhJ	Lab	Infected	1	0.24	0.47	0.05	1.78	0.59	0.1
461	PWK/PhJ	Lab	Uninfected	1	0.46	0.31	2.09	1.27	1.74	0.21
464	PWK/PhJ	SF	Infected	1	1.24	0.4	3.44	17.37	0.28	1.42
465	PWK/PhJ	SF	Uninfected	1	0.32	0.4	6.74	12.26	1.64	1.14
466	PWK/PhJ	SF	Infected	1	0.09	0.4	0.05	9.79	1.14	0.1
467	PWK/PhJ	Lab	Infected	1	0.22	0.49	1.21	38.08	4.53	4.74
468	PWK/PhJ	Lab	Uninfected	1	0.35	0.59	1.45	1.03	0.93	1.56
470	PWK/PhJ	Lab	Infected	1	1.17	0.4	0.79	3.6	0.3	0.1
471	PWK/PhJ	SF	Uninfected	1	0.79	0.4	5.65	5.04	0.74	0.1
472	PWK/PhJ	Lab	Uninfected	1	0.06	0.4	0.05	1.5	0.23	0.1
474	PWK/PhJ	SF	Infected	1	0.6	0.4	3.44	4.43	0.97	0.36
