# Supplementary material for: Genetic and environmental interactions contribute to immune variation in rewilded mice
Source: Nat Immunol. 2024 Jun 14;25(7):1270–82. doi: 10.1038/s41590-024-01862-5 (PMC11224019; doi:10.1038/s41590-024-01862-5)
Supplement: Supplementary file 11 — MLN cytokine supernatant assay. [file 41590_2024_1862_MOESM11_ESM.xlsx]

## Sheet: Data File S8_new
Data File S8 MLN Cytokine Supertant Assay
	Genotype	Location	Infection_Status	PBS_IFNg	CD3_CD28_IFNg	LPS_IFNg	Candida_IFNg	C..perfinges_IFNg	B..vulgatus_IFNg	T.muris_50ug.ml_IFNg	PBS_IL.5	CD3_CD28_IL.5	LPS_IL.5	Candida_IL.5	C..perfinges_IL.5	B..vulgatus_IL.5	T.muris_50ug.ml_IL.5	PBS_TNF.a	CD3_CD28_TNF.a	LPS_TNF.a	Candida_TNF.a	C..perfinges_TNF.a	B..vulgatus_TNF.a	T.muris_50ug.ml_TNF.a	PBS_IL.2	CD3_CD28_IL.2	LPS_IL.2	Candida_IL.2	C..perfinges_IL.2	B..vulgatus_IL.2	T.muris_50ug.ml_IL.2	PBS_IL.6	CD3_CD28_IL.6	LPS_IL.6	Candida_IL.6	C..perfinges_IL.6	B..vulgatus_IL.6	T.muris_50ug.ml_IL.6	PBS_IL.4	CD3_CD28_IL.4	LPS_IL.4	Candida_IL.4	C..perfinges_IL.4	B..vulgatus_IL.4	T.muris_50ug.ml_IL.4	PBS_IL.10	CD3_CD28_IL.10	LPS_IL.10	Candida_IL.10
271	C57	Lab	N	0.275007	6.4663	0.321928	0.286881	0.298658	0.422233	1.18903	0.575312	0.941106	0.641546	0.432959	0.526069	0.505891	0.505891	1.09761	6.84511	1.51096	0.941106	3.58976	2.9855	2.70487	0.526069	11.0429	0.831877	0.516015	0.807355	0.475085	0.669027	0.15056	2.38681	0.505891	0.275007	0.992768	2.01078	4.15866	0.333424	0.731183	0.344828	0.356144	0.31034	0.31034	0.31034	0.0285692	0.0285692	0.0285692	0.0285692
290	C57	Lab	N	0.298658	7.12805	0.298658	0.31034	0.356144	0.443607	1.65992	0.526069	2.54844	0.526069	0.565597	0.650765	0.454176	0.575312	1.1375	7.63408	2.04963	1.54102	3.73227	2.58015	3.72683	0.669027	11.3763	0.687061	0.505891	0.941106	0.669027	0.863938	0.400538	4.73877	1.50589	0.321928	1.71809	3.08406	5.2407	0.344828	0.799087	0.356144	0.356144	0.378512	0.333424	0.321928	0.0285692	0.0285692	0.0285692	0.0285692
296	C57	Lab	N	0.464668	5.85225	0.389567	0.422233	0.495695	1.10434	2.34767	0.166715	2.89336	0.166715	1.848	0.166715	0.166715	0.166715	1.00576	6.48269	1.00576	2.46989	3.87578	3.37156	2.98914	0.475085	11.3912	0.475085	0.475085	2.8339	4.05485	0.475085	0.659925	3.8679	0.16092	2.10769	3.09255	3.4019	4.78188	0.137504	3.27947	0.137504	0.137504	0.137504	0.137504	0.137504	0.0285692	2.24184	0.0285692	0.0285692
272	C57	Lab	Tm	3.40803	13.7568	4.68622	5.16631	6.85773	6.89857	10.181	0.516015	2.98094	0.799087	0.516015	1.38957	0.475085	0.454176	1.15704	8.37797	5.33521	5.97327	8.02209	5.76434	6.82864	1.22959	11.9191	1.97636	3.13586	2.68482	2.51979	3.48478	1.28096	4.96786	4.81558	4.49217	6.66619	6.53006	8.75809	0.454176	2.58736	0.31034	2.64386	1.52857	0.356144	1.95977	0.0285692	0.0285692	0.0285692	0.0285692
286	C57	Lab	Tm	5.72329	13.4687	5.32427	7.92077	6.32103	5.86282	8.17834	0.443607	1.94298	0.344828	0.584963	0.485427	0.505891	0.432959	2.17473	7.76901	4.7666	7.40918	7.16516	5.15401	5.5281	2.62059	10.3785	1.9241	3.45154	0.757023	0.847997	2.69153	3.1127	4.24108	4.84674	6.05028	5.92541	6.01145	7.11624	2.18269	3.71425	0.411426	2.30012	0.367371	0.378512	1.58496	5.36485	3.17137	0.0285692	5.39958
279	C57	Lab	Tm	0.594549	11.8858	0.823749	0.632268	3.32625	4.69153	8.21072	0.536053	7.5127	0.464668	0.422233	0.505891	0.565597	2.40327	1.48027	8.79999	3.86394	3.95233	6.91743	4.59036	5.49601	0.641546	0.475085	1.0072	0.545968	0.765535	1.18903	5.34696	0.575312	8.89339	3.15218	0.948601	4.12433	5.8716	8.18066	0.443607	9.61206	0.411426	0.475085	0.443607	0.443607	2.63459	0.0285692	7.89207	0.0285692	0.0285692
295	C57	Lab	Tm	4.30816	14.3547	4.61235	4.80478	6.14343	11.1245	6.03584	0.378512	1.0072	0.389567	0.454176	0.378512	0.641546	0.344828	1.4957	8.02442	3.78764	4.77979	7.05767	7.34802	1.59455	0.773996	10.4404	0.659925	0.584963	0.62293	1.44361	0.948601	1.31615	4.70266	3.82273	2.38405	5.59335	8.91642	3.06523	0.422233	1.83188	0.389567	0.422233	0.389567	0.344828	0.378512	0.0285692	0.0285692	0.0285692	0.0285692
280	C57	SF	N	0.137504	8.09223	0.344828	0.201634	0.464668	0.31034	2.67356	0.166715	3.69265	2.08406	0.166715	0.166715	0.166715	1.37295	3.0054	7.14995	3.09255	2.96901	4.77663	4.23343	3.75061	0.475085	11.2898	2.8953	2.20789	3.96162	4.09339	4.19298	1.57046	4.51602	1.33342	0.16092	2.89724	3.76871	5.37643	2.6017	4.4019	2.54844	0.137504	0.137504	0.137504	0.137504	0.0285692	1.85479	0.0285692	0.0285692
275	C57	SF	N	1.47508	9.93038	0.887525	1.40599	2.09424	2.09085	3.30451	0.166715	1.10434	0.201634	0.166715	0.166715	0.166715	0.166715	1.00576	7.02037	3.14893	1.92979	5.85848	5.40599	5.97108	0.475085	10.9623	0.475085	0.475085	0.475085	0.475085	0.475085	1.14405	2.81762	3.50335	0.765535	3.31759	5.44128	6.79077	0.137504	3.0072	0.137504	0.137504	0.137504	0.137504	0.137504	0.0285692	0.0285692	0.0285692	0.0285692
274	C57	SF	N	0.545968	6.67313	0.62293	0.536053	0.555816	0.495695	1.82782	0.166715	3.55827	0.166715	0.166715	0.166715	0.166715	0.166715	1.00576	6.99198	1.00576	1.00576	4.07296	1.00576	3.87086	0.475085	11.4304	4.82426	0.475085	4.29939	4.19692	0.475085	0.16092	1.33342	0.16092	0.16092	0	0.16092	2.86394	0.137504	3.77294	0.137504	0.137504	0.137504	0.137504	0.137504	0.0285692	2.71039	0.0285692	0.0285692
283	C57	SF	N	0.464668	7.83359	0.226509	0.454176	0.321928	0.887525	2.68257	1.45943	5.47476	0.992768	3.10266	2.37016	1.53605	1.9782	1.00576	8.13996	0.956057	3.29425	4.69042	3.98094	3.88069	0.475085	12.9746	0.475085	1.65992	0.475085	0.475085	1.51602	0.16092	6.32841	1.67356	2.28096	1.60407	4.02591	6.65693	0.137504	2.6017	0.137504	0.137504	0.137504	0.137504	0.782409	0.0285692	2.53705	0.0285692	0.0285692
291	C57	SF	N	0.15056	7.83895	0.206643	0.344828	0.206643	0.206643	2.69153	0.166715	2.5656	0.166715	0.214125	0.166715	0.166715	0.166715	1.00576	7.51838	1.00576	1.00576	4.0027	3.47508	3.70708	0.475085	12.1351	0.475085	0.475085	0.475085	0.475085	0.475085	1.79909	4.11103	2.35332	1.81147	2.46467	3.3147	4.71644	0.748461	3.34199	0.137504	0.137504	0.137504	0.137504	0.137504	0.0285692	3.78931	0.0285692	3.21645
294	C57	SF	N	0.206643	6.13196	0.206643	0.206643	0.206643	0.206643	2.73769	0.166715	2.62994	0.166715	0.166715	0.166715	0.713696	0.166715	1.00576	6.47119	1.00576	1.00576	2.51349	3.88947	3.74739	0.475085	10.838	0.475085	0.475085	0.475085	3.92125	0.475085	1.37295	3.40871	1.20789	0.389567	1.75275	2.47249	4.63517	0.137504	2.50589	0.137504	0.137504	0.137504	0.137504	0.137504	0.0285692	0.0285692	0.0285692	0.0285692
298	C57	SF	N	0.163499	7.77919	0.206643	0.895303	0.206643	0.206643	2.41414	1.48027	5.12433	0.166715	1.58976	0.176323	1.97453	0.166715	1.00576	7.70113	3.59694	3.66562	5.45746	4.39506	4.36387	2.34199	12.1482	0.475085	0.475085	0.475085	0.475085	0.475085	3.32481	5.50843	4.66676	4.32193	4.24641	5.52011	6.42004	2.35332	3.91073	0.137504	1.81558	0.137504	0.137504	0.137504	5.35776	4.95875	0.0285692	4.01997
33	C57	SF	N	0.62293	7.86295	0.411426	0.871844	0.432959	0.704872	2.40327	2.93357	6.779	2.96717	2.58736	2.63227	2.03562	2.39506	3.15866	7.09919	2.95047	3.93829	5.56803	4.83693	4.18428	4.10434	11.7162	2.81147	3.79494	0.475085	3.95233	3.96532	2.72028	5.24375	3.42626	4.5656	4.13996	5.05007	5.74604	0.137504	4.93026	0.137504	3.78346	0.137504	0.137504	0.137504	2.18998	4.90516	0.0285692	2.07827
273	C57	SF	Tm	1.89142	13.5422	2.32769	2.18587	3.9279	7.97223	10.392	0.166715	2.18903	0.166715	0.166715	0.166715	1.07724	1.00576	2.60407	7.90785	5.34589	5.37051	7.28346	6.82909	6.51144	0.475085	11.3513	0.475085	0.475085	0.475085	0.475085	3.6427	1.46989	4.99684	5.09466	1.60407	5.28651	7.564	8.06393	0.137504	2.82579	0.137504	0.137504	0.137504	0.137504	0.137504	1.87066	3.37434	0.0285692	0.0285692
288	C57	SF	Tm	1.51096	12.8191	4.24336	1.73985	2.56803	4.25776	7.61139	0.166715	1.77821	0.0143553	0.166715	0.166715	0.166715	0.641546	1.00576	7.33619	4.54164	4.53605	6.83731	4.62936	4.93026	0.475085	10.3126	0.475085	0.475085	0.475085	0.887525	2.34767	0.475085	3.91839	5.40259	1.21412	4.25323	5.35262	6.61853	0.137504	1.87184	0.137504	0.137504	0.137504	0.137504	0.111031	0.0285692	0.0285692	0.0285692	0.0285692
277/270	C57	SF	Tm	2.91839	14.5958	4.13996	3.19535	4.46793	6.83251	11.1051	0.166715	3.2032	0.166715	0.166715	0.166715	0.166715	0.166715	1.00576	8.83077	5.27128	4.1811	6.43596	6.08257	6.56682	0.475085	11.626	0.475085	0.475085	0.475085	0.475085	4.27352	1.774	5.8622	4.37365	1.36177	4.79805	6.53543	8.20809	0.948601	4.24641	0.137504	0.137504	0.137504	0.137504	0.137504	3.39739	4.90982	0.0285692	0.0285692
284	C57	SF	Tm	3.08236	14.2642	4.19849	3.57289	8.34594	7.81775	10.3774	0.275007	2.7845	0.166715	0.166715	0.166715	1.04963	0.166715	1.00576	8.69613	5.27053	4.50398	8.05001	6.1914	5.88923	0.475085	12.1541	0.475085	0.475085	0.475085	1.53107	3.68032	1.02148	6.42257	5.04089	1.94486	6.19889	6.71466	7.24603	0.137504	5.14323	0.137504	0.137504	0.137504	0.137504	0.137504	0.0285692	6.02718	0.0285692	0.0285692
282	C57	SF	Tm	7.20692	13.973	9.93294	9.36256	11.1778	11.9279	12.7085	0.275007	1.28688	0.166715	0.166715	0.226509	0.722466	1.13093	1.00576	9.26554	7.01491	6.94907	9.15846	7.78424	8.27505	0.475085	11.4156	0.475085	0.475085	0.475085	0.475085	2.06005	0.16092	6.15462	6.21839	1.70929	6.92041	8.40994	9.54239	0.137504	4.45943	0.137504	0.137504	0.137504	0.137504	0.0840643	0.0285692	1.26424	0.0285692	0.0285692
300	C57	SF	Tm	7.21072	13.9855	8.93345	8.83823	9.82295	13.0541	12.0435	0.704872	3.1127	0.731183	0.166715	0.166715	2.19535	1.72683	2.71589	8.45726	7.68636	7.86369	10.6123	9.1851	9.18889	0.475085	11.894	0.475085	0.475085	2.66676	3.43296	3.95327	2.30451	5.99141	6.74241	3.81044	8.66793	10.092	9.98499	1.97453	5.89312	0.137504	0.137504	0.137504	0.137504	1.41684	2.49313	5.33532	1.84117	0.0285692
297	C57	SF	Tm	0.495695	13.5809	1.15704	1.09761	1.1375	6.35085	11.6577	0.166715	2.45681	0.166715	0.166715	0.166715	0.166715	0.166715	1.00576	8.73037	3.31904	2.81762	5.64155	4.6893	5.80581	0.475085	12.66	0.475085	0.475085	0.475085	2.91073	7.28151	0.400538	6.07382	3.21101	1.36177	4.09255	5.11312	7.24536	0.137504	4.26828	0.137504	0.137504	0.137504	0.137504	0.137504	0.675364	5.44579	0.0285692	0.0285692
116	129	Lab	N	0.275007	4.83794	0.298658	0.594549	0.432959	0.263034	1.27501	0.31034	0.411426	0.344828	0.495695	0.389567	0.344828	0.485427	1.05658	5.67186	1.1375	1.14405	1.02857	0.992768	1.19535	0.485427	10.0347	0.464668	0.748461	0.731183	0.454176	0.495695	0.111031	0.516015	0.111031	0.83996	0.871844	0.163499	0.432959	0.298658	1.72683	0.389567	0.704872	0.678072	0.31034	0.286881	0.0285692	0.0285692	0.0285692	4.44334
113	129	Lab	N	0.400538	8.86381	0.545968	0.263034	0.555816	0.15056	2.48027	0.166715	3.82069	0.166715	0.166715	0.166715	0.166715	0.166715	1.00576	8.17368	1.00576	2.77821	4.26454	4.14241	3.75596	0.475085	13.5134	3.04089	0.475085	2.9982	2.56803	3.41819	0.16092	5.11936	3.95513	0.16092	2.70708	3.54102	4.85848	0.137504	6.1127	2.01792	0.137504	0.137504	0.137504	0.137504	0.0285692	3.68852	3.08695	0.0285692
119	129	Lab	N	0.275007	8.15472	0.333424	0.555816	0.613532	0.286881	1.13093	0.31034	1.67807	0.31034	0.650765	0.641546	0.432959	0.565597	0.903038	8.37016	0.970854	1.33342	2.92029	1.23266	1.25701	0.516015	12.4376	0.475085	1.04963	1.09761	0.678072	0.475085	0.137504	3.35755	0.464668	1.81558	2.01792	0.526069	1.0072	0.321928	4.10936	0.454176	1.22033	0.83996	0.321928	0.378512	0.0285692	0.0285692	0.0285692	6.57165
102	129	Lab	N	0.613532	7.84128	0.298658	0.659925	0.545968	0.722466	2.48543	0.166715	3.81352	0.166715	0.166715	0.166715	0.166715	0.166715	1.00576	7.50668	1.00576	2.28096	4.26604	3.59335	3.58015	3.18745	12.8364	2.40599	2.95233	2.99277	2.45418	3.28096	0.16092	4.8475	2.37295	1.09085	2.53854	3.72356	4.92029	0.137504	5.49057	0.137504	1.36177	0.137504	0.137504	0.137504	0.0285692	3.11686	0.97966	2.77231
107	129	Lab	Tm	0.31034	11.2162	0.604071	0.782409	0.613532	0.823749	8.13935	0.298658	7.74745	0.344828	0.641546	0.286881	0.298658	1.29278	1.3505	9.61316	2.30451	6.852	5.82146	3.38543	4.50843	0.526069	0.475085	1.04264	1.33342	0.903038	0.903038	6.09614	0.189034	8.17043	1.95606	2.9782	2.24489	4.0045	7.36685	0.367371	9.33456	0.356144	1.17632	0.321928	0.367371	2.1635	0.0285692	7.77224	0.0285692	5.88311
112	129	Lab	Tm	0.485427	8.27011	0.454176	0.659925	0.422233	0.650765	4.7866	0.166715	6.11707	0.166715	0.166715	0.166715	0.166715	0.166715	1.00576	7.29002	1.00576	3.52857	4.9486	3.98641	4.07553	3.4489	12.7189	2.32481	3.35473	0.475085	4.3067	5.6642	0.16092	5.20711	3.89336	2.44095	4.27501	5.18706	5.98162	2.28688	7.18239	0.137504	0.137504	2.34199	0.137504	3.5097	0.0285692	4.77952	0.825379	2.74889
121	129	Lab	Tm	2.80941	14.3324	1.83996	1.22651	1.08406	1.17632	3.76871	0.166715	8.7305	0.166715	0.166715	0.166715	0.166715	0.166715	3.29572	8.29957	3.67016	4.05918	5.30706	4.06609	3.64039	2.33628	12.6028	3.0054	0.475085	0.475085	0.475085	3.80941	3.52482	7.5719	4.0036	0.16092	3.88557	4.17473	4.87332	0.137504	9.86615	0.137504	0.137504	0.137504	0.137504	0.137504	0.0285692	7.49116	2.96975	0.0285692
114	129	SF	N	0.443607	9.69009	0.731183	0.344828	0.757023	0.555816	2.83592	0.166715	4.92979	1.52607	0.166715	3.19219	0.166715	0.166715	2.04264	9.34099	3.16511	2.31904	5.38024	3.69822	3.54102	3.5435	14.2259	0.650765	0.475085	4.26454	3.64501	1.75702	2.31904	5.82604	3.76977	0.16092	3.88557	5.0072	5.25475	0.137504	6.89251	0.137504	0.137504	0.137504	0.137504	0.137504	0.0285692	5.26971	0.119024	0.0285692
111	129	SF	N	0.286881	6.86728	0.432959	0.250962	0.378512	0.356144	1.52607	0.166715	3.41819	0.454176	0.0703893	0.124328	0.344828	0.378512	1.00576	8.33275	1.00576	1.00576	3.26153	1.00576	1.66903	0.475085	12.3853	0.475085	0.475085	0.475085	0.475085	0.475085	0.16092	4.1819	0.367371	0.16092	0.85599	0.847997	2.8953	0.0703893	6.0237	0.137504	0.137504	0.137504	0.137504	0.137504	0.0285692	0.948601	0.0285692	0.0285692
106	129	SF	Tm	0.604071	8.60084	0.475085	0.378512	0.687061	0.201634	5.56742	0.166715	4.65421	0.166715	0.166715	1.9222	0.166715	0.166715	2.46205	8.80623	3.6893	3.78241	6.67214	5.2114	5.30195	2.4489	13.7522	0.475085	3.69153	0.475085	3.57168	6.54381	0.16092	5.50716	3.39369	1.97453	4.18903	5.849	6.76964	0.137504	7.12588	0.137504	0.137504	0.137504	0.137504	3.75061	0.0285692	5.27034	0.878137	0.00575927
112/125/117	129	SF	Tm	3.01257	13.2059	5.68117	3.33199	5.21218	6.5932	10.4776	0.166715	5.37295	0.166715	0.166715	0.166715	1.32769	0.166715	1.00576	9.05417	5.53232	7.41414	8.37491	6.74403	7.5562	3.98277	13.1818	0.475085	4.58856	0.475085	4.2555	5.02636	0.16092	6.68692	5.07767	0.16092	6.41329	7.99073	9.72047	0.137504	5.75995	0.137504	0.137504	0.137504	0.137504	0.137504	0.0579701	5.50592	0.0285692	0.0285692
118	129	SF	Tm	0.575312	9.29244	0.464668	0.536053	1.0635	0.443607	4.50335	0.0143553	6.79494	0.166715	0.0285692	0.344828	0.166715	1.15056	1.00576	8.21931	1.35614	1.78241	5.47897	3.11437	4.24336	0.475085	12.679	0.475085	0.475085	3.20789	0.475085	5.35191	0.163499	6.20984	2.41684	0.378512	4.53294	3.36597	5.39025	0.137504	8.12019	0.137504	0.137504	1.926	0.137504	2.11437	1.33514	5.38329	0.500802	0.0285692
110	129	SF	Tm	0.963474	9.24186	0.356144	0.526069	0.669027	0.505891	5.47865	1.07724	7.01848	0.895303	0.166715	0.166715	0.166715	2.38128	3.05832	8.66124	3.56071	3.43962	5.70377	3.904	4.46728	0.475085	13.6002	3.69822	4.21101	4.57107	4.20085	6.15684	2.14078	6.2902	4.96116	2	3.7939	4.75916	6.03364	0.137504	8.54419	0.137504	0.137504	2.78031	0.137504	4.18745	0.0840643	7.17696	1.37351	0.304511
120	129	SF	Tm	0.454176	9.57888	0.286881	0.263034	0.250962	0.495695	4.04089	0.166715	5.40429	0.166715	0.0143553	0.166715	0.214125	1.41684	1.00576	8.87277	3.74846	3.1635	5.47346	4.50716	4.4121	0.475085	13.4574	0.475085	0.475085	0.475085	2.13422	4.74147	2.18587	5.97016	5.48607	1.58976	3.77716	5.926	6.61956	0.201634	7.14934	0.163499	0.137504	0.137504	0.137504	2.21723	0.0285692	4.74701	0.0285692	0.0285692
122/168	129	SF	Tm	3.20477	14.0886	5.55919	3.70708	6.35667	5.80967	11.3077	0.166715	3.49313	0.166715	0.166715	0.166715	0.166715	0.166715	1.00576	8.82556	5.824	6.83668	8.02901	6.71768	6.7086	4.31615	12.5209	4.51602	0.475085	0.475085	0.475085	5.80916	0.238787	6.52419	3.92505	0.516015	5.57592	6.9798	3.97636	0.137504	6.95675	0.137504	0.137504	0.137504	0.137504	0.137504	0.0285692	5.63578	0.0285692	0.0285692
103/124	129	SF	Tm	0.613532	9.71392	0.432959	0.545968	0.485427	0.505891	3.40054	0.166715	5.34092	0.166715	0.166715	0.166715	0.166715	0.166715	2.70044	9.12278	1.00576	1.00576	4.78346	1.00576	3.56803	0.475085	13.8953	0.475085	0.475085	0.475085	0.475085	4.89385	0.16092	6.10811	0.16092	0.16092	0.16092	2.21412	4.11936	0.137504	6.98823	0.137504	0.137504	0.137504	0.137504	0.137504	0.0285692	5.16366	0.0285692	0.0285692
325/363	PWK	Lab	N	0.206643	0.206643	0.206643	0.321928	0.298658	0.871844	3.24641	0.166715	0.166715	0.166715	0.166715	0.166715	0.166715	0.166715	1.00576	4.43563	1.00576	1.00576	1.00576	1.00576	4.39712	0.475085	10.3955	0.475085	3.17792	2.56316	3.56438	4.25399	4.27352	7.24279	2.44626	0.16092	0.16092	3.35896	7.22014	4.43696	4.488	0.137504	0.137504	0.137504	3.56316	3.37156	0.0285692	0.0285692	0.0285692	0.0285692
301	PWK	Lab	Tm	0.238787	6.44328	0.321928	0.214125	0.298658	2.07039	2.3505	0.166715	2.36177	0.166715	0.166715	0.166715	0.166715	0.166715	1.00576	7.71321	1.00576	1.00576	4.51475	4.90014	3.24336	2.31904	15.2415	0.475085	2.23573	2.18903	3.95606	3.12928	0.16092	2.66448	0.16092	0.16092	2.93734	6.42744	4.25701	0.137504	2.64616	0.137504	0.137504	0.137504	2.96347	0.137504	0.0285692	3.66596	0.0285692	0.0285692
319	PWK	Lab	Tm	0.948601	10.8649	6.00697	1.82375	9.15221	10.0569	12.3805	0.389567	1.48543	0.485427	0.411426	0.422233	0.565597	0.941106	2.0321	8.45096	7.28937	8.44878	9.57327	8.55263	8.19244	1.34483	11.0187	2.10098	2.02148	3.9607	4.13011	6.4261	2.16027	6.81647	8.48398	5.0036	9.0562	9.68687	10.4687	0.378512	1.23266	0.333424	0.344828	0.344828	0.516015	0.695994	0.0285692	7.70167	0.0285692	0.0285692
304/374	PWK	SF	N	0.948601	10.7087	1.18269	0.713696	0.863938	4.17951	6.34234	0.166715	2.94486	0.166715	0.166715	0.166715	0.166715	1.44361	2.3978	9.15987	3.75702	2.854	6.52246	4.95466	4.65191	3.16993	0.475085	3.18269	2.64155	0.807355	3.44493	3.80839	0.16092	4.20242	3.01257	0.16092	4.41954	5.52231	5.63981	0.137504	3.73552	0.137504	0.137504	0.137504	0.137504	2.77821	0.0285692	5.84607	0.0285692	0.0285692
320	PWK	SF	N	0.206643	9.66345	0.201634	0.495695	0.189034	0.250962	3.21878	0.166715	2.14078	0.389567	0.226509	0.166715	0.166715	0.0703893	1.00576	9.13497	3.10098	1.83592	0	1.33342	5.12598	0.475085	22.0688	0.475085	0.475085	0.475085	0.475085	0.475085	0.16092	2.95233	2.85	0.650765	0.16092	0.16092	5.89748	0.137504	1.5509	0.137504	0.137504	0.137504	0.137504	0.137504	0.0285692	4.17552	0.0285692	0.0285692
316	PWK	SF	Tm	0.757023	14.219	1.93734	0.910733	0.807355	4.35614	0.206643	0.166715	6.66463	0.166715	0.166715	0.166715	0.166715	0.166715	1.00576	9.01226	4.30889	1.9855	6.47314	5.4446	1.00576	4.83996	16.2461	4.43962	0.475085	5.01614	4.17792	0.475085	0.16092	4.54473	3.30451	0.16092	2.84599	6.32697	0.16092	0.137504	5.47021	0.137504	0.137504	0.137504	0.137504	0.137504	0.0285692	6.22226	0.0285692	0.0285692
314	PWK	SF	Tm	0.831877	13.4701	3.69711	0.799087	3.83693	7.63858	12.373	0.166715	7.51798	0.166715	0.166715	0.166715	0.166715	0.166715	1.00576	8.91088	4.57531	4.77347	7.6737	5.92315	6.75809	0.475085	15.8802	2.75916	4.82629	4.56499	3.26903	6.82502	0.16092	4.11686	2.46467	0.16092	5.62907	6.75462	9.43298	0.137504	4.8525	0.137504	0.137504	0.137504	0.137504	0.137504	0.0285692	6.46433	0.0285692	0.0285692
302/362	PWK	SF	Tm	1.36177	13.3557	3.32048	1.80735	5.28983	8.21679	11.7262	0.485427	5.28762	0.0840643	0.286881	0.565597	0.166715	0.536053	2.43829	8.58545	5.38647	5.6642	8.9012	7.6322	7.86753	0.475085	15.0958	0.475085	0.475085	0.475085	0.475085	2.98185	0.16092	4.88996	5.20828	1.1375	7.18507	8.03513	9.51785	0.344828	4.95373	0.137504	0.137504	0.137504	0.137504	0.659925	0.0285692	5.22176	0.0285692	0.0285692
317/375	PWK	SF	Tm	0.925999	13.0711	2.83996	0.650765	0.992768	6.25267	11.311	0.166715	4.95373	0.166715	0.166715	0.166715	0.166715	0.166715	1.00576	8.88328	4.20006	4.32121	7.52136	6.21723	6.76792	4.35544	16.6312	4.26529	0.475085	3.78764	4.54967	5.51381	0.16092	3.72465	3.5435	0.16092	5.22959	7.30488	8.97937	0.137504	4.89239	0.137504	0.137504	0.137504	0.137504	0.137504	0.0285692	5.86718	0.0285692	0.0285692
318	PWK	SF	Tm	0.887525	13.1407	3.53854	1.01436	3.57531	5.49985	12.321	0.166715	7.43471	0.166715	0.166715	0.166715	0.166715	2.97636	2.38405	8.93711	4.59455	4.01167	7.13996	5.68342	6.55198	0.475085	0.475085	2.63227	3.41143	4.23189	3.70155	6.64429	0.16092	5.15381	4.72792	0.16092	5.21218	6.76911	8.32003	0.137504	6.40003	0.137504	0.137504	0.137504	0.137504	3.5472	0.0285692	6.61359	0.0285692	0.0285692
324	PWK	SF	Tm	0.790772	11.8094	0.790772	0.641546	0.632268	0.713696	3.16832	0.166715	6.2878	0.166715	0.166715	0.166715	0.166715	0.166715	2.58015	8.07708	2.18903	1.00576	4.45746	2.49313	3.43429	4.88606	13.4021	5.16631	3.81455	4.79546	4.54226	4.40599	0.16092	2.22651	0.16092	0.16092	0.137504	2.43296	3.27053	0.137504	4.50398	0.137504	0.137504	0.137504	0.137504	0.137504	0.0285692	5.19771	0.0285692	0.0285692
360	PWK	SF	Tm	3.0635	14.1492	4.02945	2.34767	3.97728	5.35931	6.84699	0.166715	5.26266	0.166715	0.166715	0.166715	0.166715	0.166715	2.59694	9.25619	5.16672	4.31397	7.69627	6.12371	1.00576	4.55766	16.7195	5.02414	0.475085	3.93168	4.05918	4.57107	0.124328	5.46238	4.851	0.16092	5.92529	6.81109	4.06264	0.137504	4.29205	0.137504	0.137504	0.137504	0.137504	0.137504	0.0285692	5.98641	0.0285692	0.0285692
[truncated: 31 more columns]
