# Supplementary material for: Genetic and environmental interactions contribute to immune variation in rewilded mice
Source: Nat Immunol. 2024 Jun 14;25(7):1270–82. doi: 10.1038/s41590-024-01862-5 (PMC11224019; doi:10.1038/s41590-024-01862-5)
Supplement: Supplementary file 12 — MLN compositional data based on scRNA-seq. [file 41590_2024_1862_MOESM12_ESM.xlsx]

## Sheet: Data File S10
Data File S9 MLN Compositional Data based on scRNASeq
					0	1	2	3	4	5	6	7	8	9	10	11	12	13	14	15	16	17	18	19	20	21	22
HTO_maxID	Block	Location	Genotype	Infection Status	CD4	B.Fo	CD8	B.MZ	NKT	NK	T.IFN	Treg	B.GC.DZ	T.Tnfrsf9	B.GC.LZ	CD8.Eff	CD4.Nr4a1	MO.MF	B1	DC.Fscn1	B.Memory	DC.Plbd1	Plasma cells	B.IFN	Plasmablasts	T.lncRNA	pDC	Cell Count Total
101	Block2	Lab	129S1	Infected	18	8	11	6	3	5	1	1	5	2	10			1	1	1			4		1			78
102	Block2	Lab	129S1	Uninfected	59	26	59	13	11	8	1	9	2	3	7	2	2	1	4	4		2	2					215
103	Block2	Rewilded	129S1	Infected	343	184	148	36	65	19	3	23	34	14	38	8	11	3	2		1	7	3					942
104	Block2	Rewilded	129S1	Uninfected	70	88	62	133	30	24	5	10	11	7	3	12		8	7	3	12	6	2	1	2	1	3	500
106	Block2	Rewilded	129S1	Infected	29	50	33	16	26	19	2	7	14	5	28	5	11	4	12	2	4	5	1	1	1		3	278
107	Block2	Lab	129S1	Infected	30	39	28	24	18	14	8	1	28	6	23	3	4	2	1		2	4	9	1	4			249
110	Block2	Rewilded	129S1	Infected	51	77	37	30	27	12	4	11	32	7	25	10	3	4	7	5	4	5	3		1	1	1	357
111	Block2	Rewilded	129S1	Uninfected	62	54	55	20	32	5	1	4	3	10	16	6	1	2	10	2	3	5	4		2		1	298
112	Block2	Lab	129S1	Infected	20	25	12	11	10	6	3	2	14	2	18	2	3	2	8	1	3	1	3			1		147
114	Block2	Rewilded	129S1	Uninfected	45	37	46	20	17	13	3	10	7	3	5	2	7	2	9	6	3	10	2	1			1	249
115	Block2	Lab	129S1	Infected	5	5	4	2	3	2	1	1	1		6			1			1		1		1			34
116	Block2	Lab	129S1	Uninfected	46	22	28	6	7	5	7	7	4	2	2		3		6	1		1	1		1			149
117	Block2	Rewilded	129S1	Infected	210	143	107	107	51	42	45	16	13	12	19	10	8	12	3	6	5	6	8	2	2	1	1	829
118	Block2	Rewilded	129S1	Infected	43	58	39	27	38	16	3	11	24	5	30	11	3	3	4	2	1	3	8	2	4	1	1	337
119	Block2	Lab	129S1	Uninfected	30	17	26	8	9	3	1	1	2	5	3		2		6	1								114
120	Block2	Rewilded	129S1	Infected	24	40	26	12	14	9		5	15	6	27	5	1	4	7	4	2	8	1	1	2		2	215
121	Block2	Lab	129S1	Infected	5	6	5	1	1	1	2	2	1	1	1	2	1	2	1			1	1		1		1	36
123	Block2	Rewilded	129S1	Uninfected	81	113	66	19	31	8	1	7	8	6	5	2	7	2	16	3	3	4	1		2	1	2	388
168.122	Block2	Rewilded	129S1	Infected	23	45	33	36	21	14	21	12	16	10	5	10	3	8	11	5	4	5	12	8	11		1	314
271	Block2	Lab	C57BL/6	Uninfected	28	20	54	11	5	6	4	6	3	11	2		6	2	9		2	3					1	173
272	Block2	Lab	C57BL/6	Infected	6	6	3	3	1	2	4						3				1			2	1			32
273	Block2	Rewilded	C57BL/6	Infected	94	221	82	92	20	24	29	19	16	5	8	17	8	10	3	8	7	4	14		4		5	690
274	Block2	Rewilded	C57BL/6	Uninfected	181	229	157	43	36	51	18	25	8	13	6	2	11	5	8	9	7	7	2	1	2			821
275	Block2	Rewilded	C57BL/6	Uninfected	116	167	122	108	22	46	46	15	12	8	5	11	11	10	4	9	7	6	2	6	2		2	737
277	Block2	Rewilded	C57BL/6	Infected	97	217	99	135	40	39	39	9	3	8	2	25	4	12	4	5	16	5	1	4	1		2	767
279	Block2	Lab	C57BL/6	Infected	19	20	28	16	10	9		2	15	6	15	3	1	6	2	5	3	6	6	2	2			176
280	Block2	Rewilded	C57BL/6	Uninfected	147	240	146	102	43	44	13	17	12	11	14	11	9	8	6	18	7	8		1	1		1	859
281	Block2	Lab	C57BL/6	Uninfected	19	7	47	5		3	1			6	1		3	1		4	1	1						99
282	Block2	Rewilded	C57BL/6	Infected	72	172	87	144	28	29	61	13	14	9	4	31	4	15	2	10	11	5	3	11	3	1	1	730
283	Block2	Rewilded	C57BL/6	Uninfected	276	364	308	123	69	101	19	29	14	37	9	13	22	8	18	7	14	10	1	4	2	2	3	1453
284	Block2	Rewilded	C57BL/6	Infected	98	266	81	161	36	49	71	18	18	19	8	22	6	6	7	7	21	6	1	17	2	2	1	923
285	Block2	Lab	C57BL/6	Infected	7	8	8	4	2	3	2	1	1	1				2	1	1			1					42
286	Block2	Lab	C57BL/6	Infected	18	34	20	23	5	15	20	4	3	4	2	12	2	5	1	1	1	4	1	4	1			180
287	Block2	Rewilded	C57BL/6	Uninfected	254	198	219	56	49	57	24	18	5	23	5	3	15	7	11	9	7	2		1	1	1	1	966
288	Block2	Rewilded	C57BL/6	Infected	68	284	97	71	26	41	13	12	12	5	3	16	3	13	4	6	4	6	4	1	4		1	694
289	Block2	Rewilded	C57BL/6	Infected	84	223	105	124	22	36	63	10	9	8	6	25	1	16	4	11	13	3	1	24	1		1	790
290	Block2	Lab	C57BL/6	Uninfected	50	8	52	4	12	9	2	4	4	8	2	3	7	1	3	3		3						175
291	Block2	Rewilded	C57BL/6	Uninfected	156	213	166	73	39	34	37	19	14	15	9	7	12	5	6	9	8	8	1	6		2		839
292	Block2	Rewilded	C57BL/6	Infected	165	214	156	40	41	30	17	15	10	9	5	4	7	6	6	14	4	6	2	3			1	755
293	Block2	Lab	C57BL/6	Uninfected	10	6	20	4	3	2	5	1	1	4	1		1		1	1			1			1		62
294	Block2	Rewilded	C57BL/6	Uninfected	136	214	97	51	36	38	16	17	11	10	5	3	5	5	4	6	7	4	1	6	1	1	2	676
296	Block2	Lab	C57BL/6	Uninfected	24	10	41	9	6	7	2	5	2	4	1	3		2	2	4	2							124
297	Block2	Rewilded	C57BL/6	Infected	146	348	167	94	47	49	29	21	19	12	3	12	5	11	3	14	9	10	8	2	3		1	1013
298	Block2	Rewilded	C57BL/6	Uninfected	163	206	167	89	32	42	19	23	9	21	8	5	11	9	5	13	9	6		4	5	1	1	848
299	Block2	Lab	C57BL/6	Infected	6	4	8	5	1	6	4	1	6		1	1	2	1			1		4					51
300	Block2	Rewilded	C57BL/6	Infected	123	147	114	214	32	35	84	21	5	21		7	14	20	2	7	36	9	5	17			1	914
301	Block2	Lab	PWK/PhJ	Infected	28	5	22	10	4	5	13	2	1	2	1				2			1	1					97
302	Block2	Rewilded	PWK/PhJ	Infected	172	74	114	116	36	37	64	18	24	24	21	15	12	40	13	3	8	12	6	1	1	2		813
303	Block2	Lab	PWK/PhJ	Uninfected	21	4	22	5	5	6	6	2	5	2	1	3	4	2	5	2	2		1				1	99
304	Block2	Rewilded	PWK/PhJ	Uninfected	100	37	101	37	15	30	24	11	3	14	3	4	6	2	9	5	1	5	1	1	1			410
305	Block2	Rewilded	PWK/PhJ	Infected	72	36	73	128	32	35	13	16	31	17	17	32	3	25	14	7	8	8	10		5	1		583
306	Block2	Lab	PWK/PhJ	Uninfected	17	5	9	2	4	2			4	3				1	3									50
307	Block2	Rewilded	PWK/PhJ	Uninfected	55	21	21	8	4	6	2		2	8	5	4	2	3	3		1		2					147
308	Block2	Lab	PWK/PhJ	Infected	10	1	12		1	3		1	5	1	1	4	1	1										41
309	Block2	Rewilded	PWK/PhJ	Infected	114	66	102	51	43	40	24	9	27	24	35	16	13	10	5	8	6	10	11	1	5			620
310	Block2	Rewilded	PWK/PhJ	Infected	91	72	96	23	57	54	3	14	26	11	34	15	8	10	13	4	4	2	9		2			548
311	Block2	Rewilded	PWK/PhJ	Uninfected	277	103	92	46	22	25	40	14	4	10	5	3	10	5	13	2	4	4	2	1	1			683
312	Block2	Lab	PWK/PhJ	Infected	7	1	6	3	2	1	3		2		1			1										27
313.323A	Block2	Lab	PWK/PhJ	Uninfected	8	3	6	1	1	3	2	1	5	2	2	7		2	5				1				1	50
313.323B	Block2	Lab	PWK/PhJ	Infected	17	7	5	1	2	3	1	5	8	3	2	1	1		3			1	1					61
314	Block2	Rewilded	PWK/PhJ	Infected	119	235	93	70	46	42	16	15	15	20	22	15	12	21	23	2	11	6	5	1	3	2	1	795
316	Block2	Rewilded	PWK/PhJ	Infected	82	140	69	51	49	60	7	13	35	20	29	29	5	23	27	3	3	3	22		30	2	1	703
317	Block2	Rewilded	PWK/PhJ	Infected	220	185	133	45	42	66	71	22	37	30	24	16	9	34	28	1	5	6	15	26	12	2	1	1030
318	Block2	Rewilded	PWK/PhJ	Infected	142	174	92	52	41	34	9	11	14	16	19	15	10	14	16	5	4	5	12		3	1	2	691
319	Block2	Lab	PWK/PhJ	Infected	33	24	47	25	21	16	12	13	22	6	12	19	3	54	9		4	4	9				1	334
320	Block2	Rewilded	PWK/PhJ	Uninfected	131	51	93	22	25	34	56	13	14	13	16	4	12	5	14	6	4	5	1	9			1	529
321	Block2	Lab	PWK/PhJ	Uninfected	17	13	18	5	5	3	2	2	7	6	1	6	1	1	5	1	2		4					99
324	Block2	Rewilded	PWK/PhJ	Infected	145	143	104	52	57	49	25	16	30	29	28	11	8	12	18	5	10	4	14	2	5	1	2	770
325	Block2	Lab	PWK/PhJ	Uninfected	39	8	29	5	8	7	12	5	10	2	1	3	4	1	3	1	1		1					140
33	Block2	Rewilded	C57BL/6	Uninfected	89	74	101	52	22	26	8	15	10	14	2	4	3	4	17	13	8	8		2		1	4	477
360	Block2	Rewilded	PWK/PhJ	Infected	185	162	134	134	67	70	48	32	34	21	43	36	6	28	26	4	19	16	14	18	5	3	3	1108
402	Block1	Rewilded	C57BL/6	Uninfected	9	19	14	6	2	3	1	1	1		2		1	1		2		1	2	1				66
403	Block1	Lab	C57BL/6	Uninfected	107	259	73	127	67	53	23	27	38	17	31	41	10	20	14	6	4	12	14		10	3		956
404	Block1	Lab	C57BL/6	Infected	70	75	140	24	20	32	14	5	3	9	4	4	6	2	3	7		5	3	1				427
405	Block1	Lab	C57BL/6	Uninfected	171	15	83	2	14	17	8	11	1	12	4	1	17	2	1		1		1			1		362
406	Block1	Rewilded	C57BL/6	Infected	28	46	30	22	5	9	13	2	3	5	1	3	4	2	4	8	4		3		1		1	194
407	Block1	Rewilded	C57BL/6	Infected	28	35	49	9	10	8	5	3	4	3	1	4	1	1	1	4	2				1	1		170
408	Block1	Rewilded	C57BL/6	Uninfected	46	26	47	11	10	10	4	4	2		2		6	1		7		2		1				179
409	Block1	Lab	C57BL/6	Infected	37	24	22	6	7	2	8	6		4		1	2	2	1	5	1	2			1	1	1	133
410	Block1	Lab	C57BL/6	Uninfected	75	12	36	4	17	15	11	8	1	5	2	3	3	2					1			1	1	197
411	Block1	Rewilded	C57BL/6	Infected	36	52	40	18	9	9	13	5	3	3	1	5	1			7	1	3			1	1		208
412	Block1	Rewilded	C57BL/6	Uninfected	15	13	11	6	2	5	1	4			1					2		1				3		64
413	Block1	Rewilded	C57BL/6	Infected	40	54	31	23	10	8	1	6	3	1	1	1	1	1		1	2	1	2		1		1	189
415	Block1	Rewilded	C57BL/6	Uninfected	214	171	236	109	48	81	56	29	9	16	1	36	10	17	18	12	11	11	2	5	3	5		1100
416	Block1	Rewilded	C57BL/6	Infected	29	25	19	5	6	8	2		3	4		1	2	2	2		4	2	1		3	3		121
417	Block1	Lab	C57BL/6	Uninfected	150	42	92	14	43	27	13	17	4	6	4	4	4	2	5	2	2	2	1	1				435
419	Block1	Lab	C57BL/6	Infected	138	54	63	16	34	24	18	11	8	7	6	6	7	4	1	3	4		5		3	1		413
420	Block1	Lab	C57BL/6	Infected	133	66	98	27	62	42	19	18	30	15	29	14	2	3	4	3	6	2	13		12	4		602
422	Block1	Lab	C57BL/6	Uninfected	131	11	59	3	23	11	9	7	3	7	2	4	10	5		3	3		2		1	4		298
423	Block1	Rewilded	C57BL/6	Infected	28	62	28	22	9	6	6	1	1				3	2		7	5	2	2	1		1		186
424	Block1	Rewilded	C57BL/6	Infected	32	45	39	12	12	14	11	2	4	3	2	4	4	3		1	3	8			2	1		202
425	Block1	Rewilded	129S1	Infected	19	19	14	7	4	1	13	2	2	1	2	2	1	1	1	1	2	2	3	3	3	1	1	105
426	Block1	Lab	129S1	Infected	9	3	2	4	1		4		1			2	1				3							30
427	Block1	Rewilded	129S1	Uninfected	28	39	15	1	2	3		6	1	2	2	1			1		1	2				1		105
428	Block1	Lab	129S1	Uninfected	13	12	2	3	1	1	2	1		2			1							1	1	1	1	42
429	Block1	Rewilded	129S1	Infected	15	15	10	9	10	2	8	3	4		3	1		2		2	2		7	1		1		95
434	Block1	Lab	129S1	Uninfected	248	142	124	64	38	27	12	19	6	18	6	4	17	8	19	16	5	4		1	2	9	1	790
435	Block1	Lab	129S1	Uninfected	301	145	161	98	60	37	30	39	8	28	6	7	17	6	25	18	8	11	1	2	1	14		1023
437	Block1	Rewilded	129S1	Infected	63	45	44	22	17	9	2	9	11	2	25	4	12	1	4	4	3	2	9		4	3	1	296
438	Block1	Lab	129S1	Infected	22	12	9	8	1	1		7	1	1			6				3	1		1		1		74
440	Block1	Lab	129S1	Infected	10	4	4	3	1	1		1	1	1					1		1							28
445	Block1	Lab	129S1	Uninfected	17	6	7	1	3	3	3	2	1			1	3		2		1	1						51
446	Block1	Rewilded	129S1	Uninfected	142	85	94	116	30	24	62	23	24	15	16	3	12	10	5	7	22	6	13	8	5	9	2	733
447	Block1	Lab	129S1	Infected	14	6	4	4	2	2	1				1	1	1					1					1	38
448	Block1	Rewilded	129S1	Infected	11	13	11	2	6	2	1	2	5		6	1	2	1		1			2					66
450	Block1	Rewilded	PWK/PhJ	Uninfected	219	106	224	62	34	49	27	32	5	21	2	6	15	18	3	33	4	16	2		1	14	3	896
451	Block1	Lab	PWK/PhJ	Infected	47	6	23	2	9	7	1	6		5		1	6											113
452	Block1	Rewilded	PWK/PhJ	Infected	2	5	3	5	1	5	1	1	2	1	1			4	1	4	1	4						41
453	Block1	Rewilded	PWK/PhJ	Infected	2		1	2	1		13		2					5	1	12			1	2		1		43
454	Block1	Lab	PWK/PhJ	Uninfected	243	65	136	37	28	30	27	22	9	14	6	4	21	1	1	3	2	1				2		652
456	Block1	Lab	PWK/PhJ	Uninfected	292	60	161	30	42	62	19	34		35	2	5	31	2	1	5	1	5	2		2	2	1	794
459	Block1	Rewilded	PWK/PhJ	Uninfected	56	36	42	21	15	13	1	11	6	5	4	2	3	4	1	23	1	3				6		253
461	Block1	Lab	PWK/PhJ	Uninfected	305	59	184	22	47	41	33	33	5	26	2	5	26	5	3	10		4			1			811
465	Block1	Rewilded	PWK/PhJ	Uninfected	262	151	215	60	28	36	30	36	7	44	1	5	15	5	7	55	3	18		1		11		990
468	Block1	Rewilded	PWK/PhJ	Uninfected	183	46	61	29	13	23	16	11	1	7		3	17	2	1		1	1				5		420
469	Block1	Rewilded	PWK/PhJ	Infected	23	31	16	14	5	2	2	3	3	4		1	3	1		15	4	6				8		141
470	Block1	Lab	PWK/PhJ	Infected	435	103	198	43	27	67	82	16	2	27	4		17	5	2		3		1	1		3		1036
474	Block1	Rewilded	PWK/PhJ	Infected	13	4	9	1		1				1		1	2			3		2				2		39
477	Block1	Lab	C57BL/6	Infected	92	33	33	23	18	17	13	2	2	4	18	2	7	5	2	3	3			4	2	2		285
478	Block1	Lab	129S1	Uninfected	21	8	10	3	3	4		1	1			1			1			1					1	55
7010	Block1	Rewilded	129S1	Uninfected	187	219	106	41	60	22	2	31	5	4	7	2	9	3	13	5	4	3	2		2	3	3	733
7056	Block1	Rewilded	129S1	Infected	22	35	23	33	14	9	25	7	7	6	6	9	2	5	1	1	2	1	6	7	1	1	1	224
Total					10781	9346	8226	4511	2619	2574	1881	1242	1078	1073	935	794	717	712	655	600	484	444	368	237	208	162	80	49727
