# Supplementary material for: Genetic and environmental interactions contribute to immune variation in rewilded mice
Source: Nat Immunol. 2024 Jun 14;25(7):1270–82. doi: 10.1038/s41590-024-01862-5 (PMC11224019; doi:10.1038/s41590-024-01862-5)
Supplement: Supplementary file 13 — MLN cytokine data based on scRNA-seq. [file 41590_2024_1862_MOESM13_ESM.xlsx]

## Sheet: Data File S10
Data File S10 MLN Cytokine Data based on scRNASeq
Mouse ID	Block	Environment	Genotype	Infection?	CD4	B.Fo	CD8	B.MZ	NKT	NK	T.IFN	Treg	B.GC.DZ	T.Tnfrsf9	B.GC.LZ	CD8.Eff	CD4.Nr4a1	MO.MF	B1	DC.Fscn1	B.Memory	DC.Plbd1	Plasma cells	B.IFN	Plasmablasts	T.lncRNA	pDC
101	Block2	Lab	129S1	Infected	0.23	0.1	0.14	0.08	0.04	0.06	0.01	0.01	0.06	0.03	0.13	0	0	0.01	0.01	0.01	0	0	0.05	0	0.01	0	0
102	Block2	Lab	129S1	Uninfected	0.27	0.12	0.27	0.06	0.05	0.04	0	0.04	0.01	0.01	0.03	0.01	0.01	0	0.02	0.02	0	0.01	0.01	0	0	0	0
103	Block2	Rewilded	129S1	Infected	0.36	0.2	0.16	0.04	0.07	0.02	0	0.02	0.04	0.01	0.04	0.01	0.01	0	0	0	0	0.01	0	0	0	0	0
104	Block2	Rewilded	129S1	Uninfected	0.14	0.18	0.12	0.27	0.06	0.05	0.01	0.02	0.02	0.01	0.01	0.02	0	0.02	0.01	0.01	0.02	0.01	0	0	0	0	0.01
106	Block2	Rewilded	129S1	Infected	0.1	0.18	0.12	0.06	0.09	0.07	0.01	0.03	0.05	0.02	0.1	0.02	0.04	0.01	0.04	0.01	0.01	0.02	0	0	0	0	0.01
107	Block2	Lab	129S1	Infected	0.12	0.16	0.11	0.1	0.07	0.06	0.03	0	0.11	0.02	0.09	0.01	0.02	0.01	0	0	0.01	0.02	0.04	0	0.02	0	0
110	Block2	Rewilded	129S1	Infected	0.14	0.22	0.1	0.08	0.08	0.03	0.01	0.03	0.09	0.02	0.07	0.03	0.01	0.01	0.02	0.01	0.01	0.01	0.01	0	0	0	0
111	Block2	Rewilded	129S1	Uninfected	0.21	0.18	0.18	0.07	0.11	0.02	0	0.01	0.01	0.03	0.05	0.02	0	0.01	0.03	0.01	0.01	0.02	0.01	0	0.01	0	0
112	Block2	Lab	129S1	Infected	0.14	0.17	0.08	0.07	0.07	0.04	0.02	0.01	0.1	0.01	0.12	0.01	0.02	0.01	0.05	0.01	0.02	0.01	0.02	0	0	0.01	0
114	Block2	Rewilded	129S1	Uninfected	0.18	0.15	0.18	0.08	0.07	0.05	0.01	0.04	0.03	0.01	0.02	0.01	0.03	0.01	0.04	0.02	0.01	0.04	0.01	0	0	0	0
115	Block2	Lab	129S1	Infected	0.15	0.15	0.12	0.06	0.09	0.06	0.03	0.03	0.03	0	0.18	0	0	0.03	0	0	0.03	0	0.03	0	0.03	0	0
116	Block2	Lab	129S1	Uninfected	0.31	0.15	0.19	0.04	0.05	0.03	0.05	0.05	0.03	0.01	0.01	0	0.02	0	0.04	0.01	0	0.01	0.01	0	0.01	0	0
117	Block2	Rewilded	129S1	Infected	0.25	0.17	0.13	0.13	0.06	0.05	0.05	0.02	0.02	0.01	0.02	0.01	0.01	0.01	0	0.01	0.01	0.01	0.01	0	0	0	0
118	Block2	Rewilded	129S1	Infected	0.13	0.17	0.12	0.08	0.11	0.05	0.01	0.03	0.07	0.01	0.09	0.03	0.01	0.01	0.01	0.01	0	0.01	0.02	0.01	0.01	0	0
119	Block2	Lab	129S1	Uninfected	0.26	0.15	0.23	0.07	0.08	0.03	0.01	0.01	0.02	0.04	0.03	0	0.02	0	0.05	0.01	0	0	0	0	0	0	0
120	Block2	Rewilded	129S1	Infected	0.11	0.19	0.12	0.06	0.07	0.04	0	0.02	0.07	0.03	0.13	0.02	0	0.02	0.03	0.02	0.01	0.04	0	0	0.01	0	0.01
121	Block2	Lab	129S1	Infected	0.14	0.17	0.14	0.03	0.03	0.03	0.06	0.06	0.03	0.03	0.03	0.06	0.03	0.06	0.03	0	0	0.03	0.03	0	0.03	0	0.03
123	Block2	Rewilded	129S1	Uninfected	0.21	0.29	0.17	0.05	0.08	0.02	0	0.02	0.02	0.02	0.01	0.01	0.02	0.01	0.04	0.01	0.01	0.01	0	0	0.01	0	0.01
168.122	Block2	Rewilded	129S1	Infected	0.07	0.14	0.11	0.11	0.07	0.04	0.07	0.04	0.05	0.03	0.02	0.03	0.01	0.03	0.04	0.02	0.01	0.02	0.04	0.03	0.04	0	0
271	Block2	Lab	C57BL/6	Uninfected	0.16	0.12	0.31	0.06	0.03	0.03	0.02	0.03	0.02	0.06	0.01	0	0.03	0.01	0.05	0	0.01	0.02	0	0	0	0	0.01
272	Block2	Lab	C57BL/6	Infected	0.19	0.19	0.09	0.09	0.03	0.06	0.13	0	0	0	0	0	0.09	0	0	0	0.03	0	0	0.06	0.03	0	0
273	Block2	Rewilded	C57BL/6	Infected	0.14	0.32	0.12	0.13	0.03	0.03	0.04	0.03	0.02	0.01	0.01	0.02	0.01	0.01	0	0.01	0.01	0.01	0.02	0	0.01	0	0.01
274	Block2	Rewilded	C57BL/6	Uninfected	0.22	0.28	0.19	0.05	0.04	0.06	0.02	0.03	0.01	0.02	0.01	0	0.01	0.01	0.01	0.01	0.01	0.01	0	0	0	0	0
275	Block2	Rewilded	C57BL/6	Uninfected	0.16	0.23	0.17	0.15	0.03	0.06	0.06	0.02	0.02	0.01	0.01	0.01	0.01	0.01	0.01	0.01	0.01	0.01	0	0.01	0	0	0
277	Block2	Rewilded	C57BL/6	Infected	0.13	0.28	0.13	0.18	0.05	0.05	0.05	0.01	0	0.01	0	0.03	0.01	0.02	0.01	0.01	0.02	0.01	0	0.01	0	0	0
279	Block2	Lab	C57BL/6	Infected	0.11	0.11	0.16	0.09	0.06	0.05	0	0.01	0.09	0.03	0.09	0.02	0.01	0.03	0.01	0.03	0.02	0.03	0.03	0.01	0.01	0	0
280	Block2	Rewilded	C57BL/6	Uninfected	0.17	0.28	0.17	0.12	0.05	0.05	0.02	0.02	0.01	0.01	0.02	0.01	0.01	0.01	0.01	0.02	0.01	0.01	0	0	0	0	0
281	Block2	Lab	C57BL/6	Uninfected	0.19	0.07	0.47	0.05	0	0.03	0.01	0	0	0.06	0.01	0	0.03	0.01	0	0.04	0.01	0.01	0	0	0	0	0
282	Block2	Rewilded	C57BL/6	Infected	0.1	0.24	0.12	0.2	0.04	0.04	0.08	0.02	0.02	0.01	0.01	0.04	0.01	0.02	0	0.01	0.02	0.01	0	0.02	0	0	0
283	Block2	Rewilded	C57BL/6	Uninfected	0.19	0.25	0.21	0.08	0.05	0.07	0.01	0.02	0.01	0.03	0.01	0.01	0.02	0.01	0.01	0	0.01	0.01	0	0	0	0	0
284	Block2	Rewilded	C57BL/6	Infected	0.11	0.29	0.09	0.17	0.04	0.05	0.08	0.02	0.02	0.02	0.01	0.02	0.01	0.01	0.01	0.01	0.02	0.01	0	0.02	0	0	0
285	Block2	Lab	C57BL/6	Infected	0.17	0.19	0.19	0.1	0.05	0.07	0.05	0.02	0.02	0.02	0	0	0	0.05	0.02	0.02	0	0	0.02	0	0	0	0
286	Block2	Lab	C57BL/6	Infected	0.1	0.19	0.11	0.13	0.03	0.08	0.11	0.02	0.02	0.02	0.01	0.07	0.01	0.03	0.01	0.01	0.01	0.02	0.01	0.02	0.01	0	0
287	Block2	Rewilded	C57BL/6	Uninfected	0.26	0.2	0.23	0.06	0.05	0.06	0.02	0.02	0.01	0.02	0.01	0	0.02	0.01	0.01	0.01	0.01	0	0	0	0	0	0
288	Block2	Rewilded	C57BL/6	Infected	0.1	0.41	0.14	0.1	0.04	0.06	0.02	0.02	0.02	0.01	0	0.02	0	0.02	0.01	0.01	0.01	0.01	0.01	0	0.01	0	0
289	Block2	Rewilded	C57BL/6	Infected	0.11	0.28	0.13	0.16	0.03	0.05	0.08	0.01	0.01	0.01	0.01	0.03	0	0.02	0.01	0.01	0.02	0	0	0.03	0	0	0
290	Block2	Lab	C57BL/6	Uninfected	0.29	0.05	0.3	0.02	0.07	0.05	0.01	0.02	0.02	0.05	0.01	0.02	0.04	0.01	0.02	0.02	0	0.02	0	0	0	0	0
291	Block2	Rewilded	C57BL/6	Uninfected	0.19	0.25	0.2	0.09	0.05	0.04	0.04	0.02	0.02	0.02	0.01	0.01	0.01	0.01	0.01	0.01	0.01	0.01	0	0.01	0	0	0
292	Block2	Rewilded	C57BL/6	Infected	0.22	0.28	0.21	0.05	0.05	0.04	0.02	0.02	0.01	0.01	0.01	0.01	0.01	0.01	0.01	0.02	0.01	0.01	0	0	0	0	0
293	Block2	Lab	C57BL/6	Uninfected	0.16	0.1	0.32	0.06	0.05	0.03	0.08	0.02	0.02	0.06	0.02	0	0.02	0	0.02	0.02	0	0	0.02	0	0	0.02	0
294	Block2	Rewilded	C57BL/6	Uninfected	0.2	0.32	0.14	0.08	0.05	0.06	0.02	0.03	0.02	0.01	0.01	0	0.01	0.01	0.01	0.01	0.01	0.01	0	0.01	0	0	0
296	Block2	Lab	C57BL/6	Uninfected	0.19	0.08	0.33	0.07	0.05	0.06	0.02	0.04	0.02	0.03	0.01	0.02	0	0.02	0.02	0.03	0.02	0	0	0	0	0	0
297	Block2	Rewilded	C57BL/6	Infected	0.14	0.34	0.16	0.09	0.05	0.05	0.03	0.02	0.02	0.01	0	0.01	0	0.01	0	0.01	0.01	0.01	0.01	0	0	0	0
298	Block2	Rewilded	C57BL/6	Uninfected	0.19	0.24	0.2	0.1	0.04	0.05	0.02	0.03	0.01	0.02	0.01	0.01	0.01	0.01	0.01	0.02	0.01	0.01	0	0	0.01	0	0
299	Block2	Lab	C57BL/6	Infected	0.12	0.08	0.16	0.1	0.02	0.12	0.08	0.02	0.12	0	0.02	0.02	0.04	0.02	0	0	0.02	0	0.08	0	0	0	0
300	Block2	Rewilded	C57BL/6	Infected	0.13	0.16	0.12	0.23	0.04	0.04	0.09	0.02	0.01	0.02	0	0.01	0.02	0.02	0	0.01	0.04	0.01	0.01	0.02	0	0	0
301	Block2	Lab	PWK/PhJ	Infected	0.29	0.05	0.23	0.1	0.04	0.05	0.13	0.02	0.01	0.02	0.01	0	0	0	0.02	0	0	0.01	0.01	0	0	0	0
302	Block2	Rewilded	PWK/PhJ	Infected	0.21	0.09	0.14	0.14	0.04	0.05	0.08	0.02	0.03	0.03	0.03	0.02	0.01	0.05	0.02	0	0.01	0.01	0.01	0	0	0	0
303	Block2	Lab	PWK/PhJ	Uninfected	0.21	0.04	0.22	0.05	0.05	0.06	0.06	0.02	0.05	0.02	0.01	0.03	0.04	0.02	0.05	0.02	0.02	0	0.01	0	0	0	0.01
304	Block2	Rewilded	PWK/PhJ	Uninfected	0.24	0.09	0.25	0.09	0.04	0.07	0.06	0.03	0.01	0.03	0.01	0.01	0.01	0	0.02	0.01	0	0.01	0	0	0	0	0
305	Block2	Rewilded	PWK/PhJ	Infected	0.12	0.06	0.13	0.22	0.05	0.06	0.02	0.03	0.05	0.03	0.03	0.05	0.01	0.04	0.02	0.01	0.01	0.01	0.02	0	0.01	0	0
306	Block2	Lab	PWK/PhJ	Uninfected	0.34	0.1	0.18	0.04	0.08	0.04	0	0	0.08	0.06	0	0	0	0.02	0.06	0	0	0	0	0	0	0	0
307	Block2	Rewilded	PWK/PhJ	Uninfected	0.37	0.14	0.14	0.05	0.03	0.04	0.01	0	0.01	0.05	0.03	0.03	0.01	0.02	0.02	0	0.01	0	0.01	0	0	0	0
308	Block2	Lab	PWK/PhJ	Infected	0.24	0.02	0.29	0	0.02	0.07	0	0.02	0.12	0.02	0.02	0.1	0.02	0.02	0	0	0	0	0	0	0	0	0
309	Block2	Rewilded	PWK/PhJ	Infected	0.18	0.11	0.16	0.08	0.07	0.06	0.04	0.01	0.04	0.04	0.06	0.03	0.02	0.02	0.01	0.01	0.01	0.02	0.02	0	0.01	0	0
310	Block2	Rewilded	PWK/PhJ	Infected	0.17	0.13	0.18	0.04	0.1	0.1	0.01	0.03	0.05	0.02	0.06	0.03	0.01	0.02	0.02	0.01	0.01	0	0.02	0	0	0	0
311	Block2	Rewilded	PWK/PhJ	Uninfected	0.41	0.15	0.13	0.07	0.03	0.04	0.06	0.02	0.01	0.01	0.01	0	0.01	0.01	0.02	0	0.01	0.01	0	0	0	0	0
312	Block2	Lab	PWK/PhJ	Infected	0.26	0.04	0.22	0.11	0.07	0.04	0.11	0	0.07	0	0.04	0	0	0.04	0	0	0	0	0	0	0	0	0
313.323A	Block2	Lab	PWK/PhJ	Uninfected	0.16	0.06	0.12	0.02	0.02	0.06	0.04	0.02	0.1	0.04	0.04	0.14	0	0.04	0.1	0	0	0	0.02	0	0	0	0.02
313.323B	Block2	Lab	PWK/PhJ	Infected	0.28	0.11	0.08	0.02	0.03	0.05	0.02	0.08	0.13	0.05	0.03	0.02	0.02	0	0.05	0	0	0.02	0.02	0	0	0	0
314	Block2	Rewilded	PWK/PhJ	Infected	0.15	0.3	0.12	0.09	0.06	0.05	0.02	0.02	0.02	0.03	0.03	0.02	0.02	0.03	0.03	0	0.01	0.01	0.01	0	0	0	0
316	Block2	Rewilded	PWK/PhJ	Infected	0.12	0.2	0.1	0.07	0.07	0.09	0.01	0.02	0.05	0.03	0.04	0.04	0.01	0.03	0.04	0	0	0	0.03	0	0.04	0	0
317	Block2	Rewilded	PWK/PhJ	Infected	0.21	0.18	0.13	0.04	0.04	0.06	0.07	0.02	0.04	0.03	0.02	0.02	0.01	0.03	0.03	0	0	0.01	0.01	0.03	0.01	0	0
318	Block2	Rewilded	PWK/PhJ	Infected	0.21	0.25	0.13	0.08	0.06	0.05	0.01	0.02	0.02	0.02	0.03	0.02	0.01	0.02	0.02	0.01	0.01	0.01	0.02	0	0	0	0
319	Block2	Lab	PWK/PhJ	Infected	0.1	0.07	0.14	0.07	0.06	0.05	0.04	0.04	0.07	0.02	0.04	0.06	0.01	0.16	0.03	0	0.01	0.01	0.03	0	0	0	0
320	Block2	Rewilded	PWK/PhJ	Uninfected	0.25	0.1	0.18	0.04	0.05	0.06	0.11	0.02	0.03	0.02	0.03	0.01	0.02	0.01	0.03	0.01	0.01	0.01	0	0.02	0	0	0
321	Block2	Lab	PWK/PhJ	Uninfected	0.17	0.13	0.18	0.05	0.05	0.03	0.02	0.02	0.07	0.06	0.01	0.06	0.01	0.01	0.05	0.01	0.02	0	0.04	0	0	0	0
324	Block2	Rewilded	PWK/PhJ	Infected	0.19	0.19	0.14	0.07	0.07	0.06	0.03	0.02	0.04	0.04	0.04	0.01	0.01	0.02	0.02	0.01	0.01	0.01	0.02	0	0.01	0	0
325	Block2	Lab	PWK/PhJ	Uninfected	0.28	0.06	0.21	0.04	0.06	0.05	0.09	0.04	0.07	0.01	0.01	0.02	0.03	0.01	0.02	0.01	0.01	0	0.01	0	0	0	0
33	Block2	Rewilded	C57BL/6	Uninfected	0.19	0.16	0.21	0.11	0.05	0.05	0.02	0.03	0.02	0.03	0	0.01	0.01	0.01	0.04	0.03	0.02	0.02	0	0	0	0	0.01
360	Block2	Rewilded	PWK/PhJ	Infected	0.17	0.15	0.12	0.12	0.06	0.06	0.04	0.03	0.03	0.02	0.04	0.03	0.01	0.03	0.02	0	0.02	0.01	0.01	0.02	0	0	0
402	Block1	Rewilded	C57BL/6	Uninfected	0.14	0.29	0.21	0.09	0.03	0.05	0.02	0.02	0.02	0	0.03	0	0.02	0.02	0	0.03	0	0.02	0.03	0.02	0	0	0
403	Block1	Lab	C57BL/6	Uninfected	0.11	0.27	0.08	0.13	0.07	0.06	0.02	0.03	0.04	0.02	0.03	0.04	0.01	0.02	0.01	0.01	0	0.01	0.01	0	0.01	0	0
404	Block1	Lab	C57BL/6	Infected	0.16	0.18	0.33	0.06	0.05	0.07	0.03	0.01	0.01	0.02	0.01	0.01	0.01	0	0.01	0.02	0	0.01	0.01	0	0	0	0
405	Block1	Lab	C57BL/6	Uninfected	0.47	0.04	0.23	0.01	0.04	0.05	0.02	0.03	0	0.03	0.01	0	0.05	0.01	0	0	0	0	0	0	0	0	0
406	Block1	Rewilded	C57BL/6	Infected	0.14	0.24	0.15	0.11	0.03	0.05	0.07	0.01	0.02	0.03	0.01	0.02	0.02	0.01	0.02	0.04	0.02	0	0.02	0	0.01	0	0.01
407	Block1	Rewilded	C57BL/6	Infected	0.16	0.21	0.29	0.05	0.06	0.05	0.03	0.02	0.02	0.02	0.01	0.02	0.01	0.01	0.01	0.02	0.01	0	0	0	0.01	0.01	0
408	Block1	Rewilded	C57BL/6	Uninfected	0.26	0.15	0.26	0.06	0.06	0.06	0.02	0.02	0.01	0	0.01	0	0.03	0.01	0	0.04	0	0.01	0	0.01	0	0	0
409	Block1	Lab	C57BL/6	Infected	0.28	0.18	0.17	0.05	0.05	0.02	0.06	0.05	0	0.03	0	0.01	0.02	0.02	0.01	0.04	0.01	0.02	0	0	0.01	0.01	0.01
410	Block1	Lab	C57BL/6	Uninfected	0.38	0.06	0.18	0.02	0.09	0.08	0.06	0.04	0.01	0.03	0.01	0.02	0.02	0.01	0	0	0	0	0.01	0	0	0.01	0.01
411	Block1	Rewilded	C57BL/6	Infected	0.17	0.25	0.19	0.09	0.04	0.04	0.06	0.02	0.01	0.01	0	0.02	0	0	0	0.03	0	0.01	0	0	0	0	0
412	Block1	Rewilded	C57BL/6	Uninfected	0.23	0.2	0.17	0.09	0.03	0.08	0.02	0.06	0	0	0.02	0	0	0	0	0.03	0	0.02	0	0	0	0.05	0
413	Block1	Rewilded	C57BL/6	Infected	0.21	0.29	0.16	0.12	0.05	0.04	0.01	0.03	0.02	0.01	0.01	0.01	0.01	0.01	0	0.01	0.01	0.01	0.01	0	0.01	0	0.01
415	Block1	Rewilded	C57BL/6	Uninfected	0.19	0.16	0.21	0.1	0.04	0.07	0.05	0.03	0.01	0.01	0	0.03	0.01	0.02	0.02	0.01	0.01	0.01	0	0	0	0	0
416	Block1	Rewilded	C57BL/6	Infected	0.24	0.21	0.16	0.04	0.05	0.07	0.02	0	0.02	0.03	0	0.01	0.02	0.02	0.02	0	0.03	0.02	0.01	0	0.02	0.02	0
417	Block1	Lab	C57BL/6	Uninfected	0.34	0.1	0.21	0.03	0.1	0.06	0.03	0.04	0.01	0.01	0.01	0.01	0.01	0	0.01	0	0	0	0	0	0	0	0
419	Block1	Lab	C57BL/6	Infected	0.33	0.13	0.15	0.04	0.08	0.06	0.04	0.03	0.02	0.02	0.01	0.01	0.02	0.01	0	0.01	0.01	0	0.01	0	0.01	0	0
420	Block1	Lab	C57BL/6	Infected	0.22	0.11	0.16	0.04	0.1	0.07	0.03	0.03	0.05	0.02	0.05	0.02	0	0	0.01	0	0.01	0	0.02	0	0.02	0.01	0
422	Block1	Lab	C57BL/6	Uninfected	0.44	0.04	0.2	0.01	0.08	0.04	0.03	0.02	0.01	0.02	0.01	0.01	0.03	0.02	0	0.01	0.01	0	0.01	0	0	0.01	0
423	Block1	Rewilded	C57BL/6	Infected	0.15	0.33	0.15	0.12	0.05	0.03	0.03	0.01	0.01	0	0	0	0.02	0.01	0	0.04	0.03	0.01	0.01	0.01	0	0.01	0
424	Block1	Rewilded	C57BL/6	Infected	0.16	0.22	0.19	0.06	0.06	0.07	0.05	0.01	0.02	0.01	0.01	0.02	0.02	0.01	0	0	0.01	0.04	0	0	0.01	0	0
425	Block1	Rewilded	129S1	Infected	0.18	0.18	0.13	0.07	0.04	0.01	0.12	0.02	0.02	0.01	0.02	0.02	0.01	0.01	0.01	0.01	0.02	0.02	0.03	0.03	0.03	0.01	0.01
426	Block1	Lab	129S1	Infected	0.3	0.1	0.07	0.13	0.03	0	0.13	0	0.03	0	0	0.07	0.03	0	0	0	0.1	0	0	0	0	0	0
427	Block1	Rewilded	129S1	Uninfected	0.27	0.37	0.14	0.01	0.02	0.03	0	0.06	0.01	0.02	0.02	0.01	0	0	0.01	0	0.01	0.02	0	0	0	0.01	0
428	Block1	Lab	129S1	Uninfected	0.31	0.29	0.05	0.07	0.02	0.02	0.05	0.02	0	0.05	0	0	0.02	0	0	0	0	0	0	0.02	0.02	0.02	0.02
429	Block1	Rewilded	129S1	Infected	0.16	0.16	0.11	0.09	0.11	0.02	0.08	0.03	0.04	0	0.03	0.01	0	0.02	0	0.02	0.02	0	0.07	0.01	0	0.01	0
434	Block1	Lab	129S1	Uninfected	0.31	0.18	0.16	0.08	0.05	0.03	0.02	0.02	0.01	0.02	0.01	0.01	0.02	0.01	0.02	0.02	0.01	0.01	0	0	0	0.01	0
435	Block1	Lab	129S1	Uninfected	0.29	0.14	0.16	0.1	0.06	0.04	0.03	0.04	0.01	0.03	0.01	0.01	0.02	0.01	0.02	0.02	0.01	0.01	0	0	0	0.01	0
437	Block1	Rewilded	129S1	Infected	0.21	0.15	0.15	0.07	0.06	0.03	0.01	0.03	0.04	0.01	0.08	0.01	0.04	0	0.01	0.01	0.01	0.01	0.03	0	0.01	0.01	0
438	Block1	Lab	129S1	Infected	0.3	0.16	0.12	0.11	0.01	0.01	0	0.09	0.01	0.01	0	0	0.08	0	0	0	0.04	0.01	0	0.01	0	0.01	0
440	Block1	Lab	129S1	Infected	0.36	0.14	0.14	0.11	0.04	0.04	0	0.04	0.04	0.04	0	0	0	0	0.04	0	0.04	0	0	0	0	0	0
445	Block1	Lab	129S1	Uninfected	0.33	0.12	0.14	0.02	0.06	0.06	0.06	0.04	0.02	0	0	0.02	0.06	0	0.04	0	0.02	0.02	0	0	0	0	0
446	Block1	Rewilded	129S1	Uninfected	0.19	0.12	0.13	0.16	0.04	0.03	0.08	0.03	0.03	0.02	0.02	0	0.02	0.01	0.01	0.01	0.03	0.01	0.02	0.01	0.01	0.01	0
447	Block1	Lab	129S1	Infected	0.37	0.16	0.11	0.11	0.05	0.05	0.03	0	0	0	0.03	0.03	0.03	0	0	0	0	0.03	0	0	0	0	0.03
448	Block1	Rewilded	129S1	Infected	0.17	0.2	0.17	0.03	0.09	0.03	0.02	0.03	0.08	0	0.09	0.02	0.03	0.02	0	0.02	0	0	0.03	0	0	0	0
450	Block1	Rewilded	PWK/PhJ	Uninfected	0.24	0.12	0.25	0.07	0.04	0.05	0.03	0.04	0.01	0.02	0	0.01	0.02	0.02	0	0.04	0	0.02	0	0	0	0.02	0
451	Block1	Lab	PWK/PhJ	Infected	0.42	0.05	0.2	0.02	0.08	0.06	0.01	0.05	0	0.04	0	0.01	0.05	0	0	0	0	0	0	0	0	0	0
452	Block1	Rewilded	PWK/PhJ	Infected	0.05	0.12	0.07	0.12	0.02	0.12	0.02	0.02	0.05	0.02	0.02	0	0	0.1	0.02	0.1	0.02	0.1	0	0	0	0	0
453	Block1	Rewilded	PWK/PhJ	Infected	0.05	0	0.02	0.05	0.02	0	0.3	0	0.05	0	0	0	0	0.12	0.02	0.28	0	0	0.02	0.05	0	0.02	0
454	Block1	Lab	PWK/PhJ	Uninfected	0.37	0.1	0.21	0.06	0.04	0.05	0.04	0.03	0.01	0.02	0.01	0.01	0.03	0	0	0	0	0	0	0	0	0	0
456	Block1	Lab	PWK/PhJ	Uninfected	0.37	0.08	0.2	0.04	0.05	0.08	0.02	0.04	0	0.04	0	0.01	0.04	0	0	0.01	0	0.01	0	0	0	0	0
459	Block1	Rewilded	PWK/PhJ	Uninfected	0.22	0.14	0.17	0.08	0.06	0.05	0	0.04	0.02	0.02	0.02	0.01	0.01	0.02	0	0.09	0	0.01	0	0	0	0.02	0
461	Block1	Lab	PWK/PhJ	Uninfected	0.38	0.07	0.23	0.03	0.06	0.05	0.04	0.04	0.01	0.03	0	0.01	0.03	0.01	0	0.01	0	0	0	0	0	0	0
465	Block1	Rewilded	PWK/PhJ	Uninfected	0.26	0.15	0.22	0.06	0.03	0.04	0.03	0.04	0.01	0.04	0	0.01	0.02	0.01	0.01	0.06	0	0.02	0	0	0	0.01	0
468	Block1	Rewilded	PWK/PhJ	Uninfected	0.44	0.11	0.15	0.07	0.03	0.05	0.04	0.03	0	0.02	0	0.01	0.04	0	0	0	0	0	0	0	0	0.01	0
469	Block1	Rewilded	PWK/PhJ	Infected	0.16	0.22	0.11	0.1	0.04	0.01	0.01	0.02	0.02	0.03	0	0.01	0.02	0.01	0	0.11	0.03	0.04	0	0	0	0.06	0
470	Block1	Lab	PWK/PhJ	Infected	0.42	0.1	0.19	0.04	0.03	0.06	0.08	0.02	0	0.03	0	0	0.02	0	0	0	0	0	0	0	0	0	0
474	Block1	Rewilded	PWK/PhJ	Infected	0.33	0.1	0.23	0.03	0	0.03	0	0	0	0.03	0	0.03	0.05	0	0	0.08	0	0.05	0	0	0	0.05	0
477	Block1	Lab	C57BL/6	Infected	0.32	0.12	0.12	0.08	0.06	0.06	0.05	0.01	0.01	0.01	0.06	0.01	0.02	0.02	0.01	0.01	0.01	0	0	0.01	0.01	0.01	0
478	Block1	Lab	129S1	Uninfected	0.38	0.15	0.18	0.05	0.05	0.07	0	0.02	0.02	0	0	0.02	0	0	0.02	0	0	0.02	0	0	0	0	0.02
7010	Block1	Rewilded	129S1	Uninfected	0.26	0.3	0.14	0.06	0.08	0.03	0	0.04	0.01	0.01	0.01	0	0.01	0	0.02	0.01	0.01	0	0	0	0	0	0
7056	Block1	Rewilded	129S1	Infected	0.1	0.16	0.1	0.15	0.06	0.04	0.11	0.03	0.03	0.03	0.03	0.04	0.01	0.02	0	0	0.01	0	0.03	0.03	0	0	0
