# Supplementary material for: Genetic and environmental interactions contribute to immune variation in rewilded mice
Source: Nat Immunol. 2024 Jun 14;25(7):1270–82. doi: 10.1038/s41590-024-01862-5 (PMC11224019; doi:10.1038/s41590-024-01862-5)
Supplement: Supplementary file 14 — MLN cytokine number based on scRNA-seq. [file 41590_2024_1862_MOESM14_ESM.xlsx]

## Sheet: Sheet 1 (2)
MLN Cytokine number based on scRNAseq
Sample	Environment	Infection_status	Genotype	Block	Cytokinecellnumber
426	Lab	Infected	129SL	Block1	720000
438	Lab	Infected	129SL	Block1	127568
440	Lab	Infected	129SL	Block1	408571
447	Lab	Infected	129SL	Block1	1.00132e+06
428	Lab	Uninfected	129SL	Block1	1.50595e+06
434	Lab	Uninfected	129SL	Block1	119766
435	Lab	Uninfected	129SL	Block1	119169
445	Lab	Uninfected	129SL	Block1	785294
478	Lab	Uninfected	129SL	Block1	1.16645e+06
425	Rewilded	Infected	129SL	Block1	7.95429e+06
429	Rewilded	Infected	129SL	Block1	1.32682e+07
437	Rewilded	Infected	129SL	Block1	1.49554e+06
448	Rewilded	Infected	129SL	Block1	3.38182e+06
7056	Rewilded	Infected	129SL	Block1	2.44286e+06
427	Rewilded	Uninfected	129SL	Block1	525714
446	Rewilded	Uninfected	129SL	Block1	7.17555e+06
7010	Rewilded	Uninfected	129SL	Block1	2.33506e+06
404	Lab	Infected	C57BL/6	Block1	702576
409	Lab	Infected	C57BL/6	Block1	29924.8
419	Lab	Infected	C57BL/6	Block1	156610
420	Lab	Infected	C57BL/6	Block1	152392
477	Lab	Infected	C57BL/6	Block1	15368.4
403	Lab	Uninfected	C57BL/6	Block1	540586
405	Lab	Uninfected	C57BL/6	Block1	40580.1
410	Lab	Uninfected	C57BL/6	Block1	95329.9
417	Lab	Uninfected	C57BL/6	Block1	9597.7
422	Lab	Uninfected	C57BL/6	Block1	27583.9
406	Rewilded	Infected	C57BL/6	Block1	852062
407	Rewilded	Infected	C57BL/6	Block1	79058.8
411	Rewilded	Infected	C57BL/6	Block1	512452
413	Rewilded	Infected	C57BL/6	Block1	393651
416	Rewilded	Infected	C57BL/6	Block1	1.18264e+06
423	Rewilded	Infected	C57BL/6	Block1	123226
424	Rewilded	Infected	C57BL/6	Block1	2.26426e+06
402	Rewilded	Uninfected	C57BL/6	Block1	57272.7
408	Rewilded	Uninfected	C57BL/6	Block1	646089
412	Rewilded	Uninfected	C57BL/6	Block1	1.05469e+06
415	Rewilded	Uninfected	C57BL/6	Block1	841255
451	Lab	Infected	PWK/PhJ	Block1	140442
470	Lab	Infected	PWK/PhJ	Block1	12905.4
454	Lab	Uninfected	PWK/PhJ	Block1	22438.7
456	Lab	Uninfected	PWK/PhJ	Block1	12367.8
461	Lab	Uninfected	PWK/PhJ	Block1	12734.3
452	Rewilded	Infected	PWK/PhJ	Block1	171951
453	Rewilded	Infected	PWK/PhJ	Block1	259535
469	Rewilded	Infected	PWK/PhJ	Block1	192340
474	Rewilded	Infected	PWK/PhJ	Block1	516026
450	Rewilded	Uninfected	PWK/PhJ	Block1	175474
459	Rewilded	Uninfected	PWK/PhJ	Block1	131798
465	Rewilded	Uninfected	PWK/PhJ	Block1	76909.1
468	Rewilded	Uninfected	PWK/PhJ	Block1	6750
107	Lab	Infected	129SL	Block2	280843
103	Rewilded	Infected	129SL	Block2	1.06826e+06
106	Rewilded	Infected	129SL	Block2	5.01108e+06
110	Rewilded	Infected	129SL	Block2	9.44403e+06
117	Rewilded	Infected	129SL	Block2	1.75836e+06
118	Rewilded	Infected	129SL	Block2	5.62588e+06
120	Rewilded	Infected	129SL	Block2	5.7786e+06
168.122	Rewilded	Infected	129SL	Block2	1.01224e+07
104	Rewilded	Uninfected	129SL	Block2	5547240
111	Rewilded	Uninfected	129SL	Block2	2.03758e+06
114	Rewilded	Uninfected	129SL	Block2	4.16145e+06
123	Rewilded	Uninfected	129SL	Block2	590619
279	Lab	Infected	C57BL/6	Block2	109403
286	Lab	Infected	C57BL/6	Block2	428833
293	Lab	Uninfected	C57BL/6	Block2	94919.4
273	Rewilded	Infected	C57BL/6	Block2	2.36522e+06
277	Rewilded	Infected	C57BL/6	Block2	3.58644e+06
282	Rewilded	Infected	C57BL/6	Block2	4388000
284	Rewilded	Infected	C57BL/6	Block2	2.50301e+06
288	Rewilded	Infected	C57BL/6	Block2	2.96715e+06
289	Rewilded	Infected	C57BL/6	Block2	4.77587e+06
292	Rewilded	Infected	C57BL/6	Block2	699338
297	Rewilded	Infected	C57BL/6	Block2	1.09587e+06
300	Rewilded	Infected	C57BL/6	Block2	2.31453e+06
274	Rewilded	Uninfected	C57BL/6	Block2	186998
275	Rewilded	Uninfected	C57BL/6	Block2	763256
280	Rewilded	Uninfected	C57BL/6	Block2	404336
283	Rewilded	Uninfected	C57BL/6	Block2	134164
287	Rewilded	Uninfected	C57BL/6	Block2	87500
291	Rewilded	Uninfected	C57BL/6	Block2	241788
294	Rewilded	Uninfected	C57BL/6	Block2	170651
298	Rewilded	Uninfected	C57BL/6	Block2	163768
33	Rewilded	Uninfected	C57BL/6	Block2	210954
319	Lab	Infected	PWK/PhJ	Block2	53922.2
302	Rewilded	Infected	PWK/PhJ	Block2	1.09865e+06
305	Rewilded	Infected	PWK/PhJ	Block2	1.33379e+06
309	Rewilded	Infected	PWK/PhJ	Block2	610694
310	Rewilded	Infected	PWK/PhJ	Block2	883942
314	Rewilded	Infected	PWK/PhJ	Block2	607214
316	Rewilded	Infected	PWK/PhJ	Block2	1.61309e+06
317	Rewilded	Infected	PWK/PhJ	Block2	927044
318	Rewilded	Infected	PWK/PhJ	Block2	930941
324	Rewilded	Infected	PWK/PhJ	Block2	1.00157e+06
360	Rewilded	Infected	PWK/PhJ	Block2	1.6499e+06
304	Rewilded	Uninfected	PWK/PhJ	Block2	514244
307	Rewilded	Uninfected	PWK/PhJ	Block2	57483
311	Rewilded	Uninfected	PWK/PhJ	Block2	23147.9
320	Rewilded	Uninfected	PWK/PhJ	Block2	301701
