# Supplementary material for: Genetic and environmental interactions contribute to immune variation in rewilded mice
Source: Nat Immunol. 2024 Jun 14;25(7):1270–82. doi: 10.1038/s41590-024-01862-5 (PMC11224019; doi:10.1038/s41590-024-01862-5)
Supplement: Supplementary file 15 — Worm burden. [file 41590_2024_1862_MOESM15_ESM.xlsx]

## Sheet: Data File S12
Data File S12 Worm Burden
Block	Cage	Genotype	Left ear tag	Location	Wedge	Starting age	Initial mass	Midpoint trap	Midpoint mass	Infected	Trapout mass	Worm count
1	12	C57BL/6	401	SF	3	5	17.1	2021-06-09	18.5	Y
1	12	C57BL/6	402	SF	3	5	17	2021-06-09	17	N	19	NA
1	12	C57BL/6	403	Lab	3	5	16.3	2021-06-10	17.3	N	19	NA
1	12	C57BL/6	404	Lab	3	5	17.1	2021-06-10	18.8	Y	20	0
1	13	C57BL/6	405	Lab	3	6	18.1	2021-06-10	19.5	N	20	NA
1	13	C57BL/6	406	SF	3	6	17.2	2021-06-09	17.5	Y	20.5	43
1	13	C57BL/6	407	SF	3	6	18.4	2021-06-09	19	Y	20.5	25
1	13	C57BL/6	408	SF	3	6	18.8	2021-06-09	18	N	21	NA
1	13	C57BL/6	409	Lab	3	6	16.9	2021-06-10	17.7	Y	18.5	0
1	14	C57BL/6	410	Lab	3	6	17.1	2021-06-10	16.8	Y	18	0
1	14	C57BL/6	411	SF	3	6	18.4	2021-06-09	18.5	Y	20	2
1	14	C57BL/6	412	SF	3	6	17.8	2021-06-09	18.5	N	20	NA
1	14	C57BL/6	413	SF	3	6	17.4	2021-06-09	17	Y	18.5	4
1	14	C57BL/6	477	Lab	3	6	17.7	2021-06-10	18	N	20.5	NA
1	15	C57BL/6	415	SF	3	6	17	2021-06-09	17.5	N	20.5	NA
1	15	C57BL/6	416	SF	3	6	16.2	2021-06-09	18	Y	20	55
1	15	C57BL/6	417	Lab	3	6	16.6	2021-06-10	17.5	N	19.5	NA
1	15	C57BL/6	418	SF	3	6	16.8	2021-06-09	17.5	Y
1	15	C57BL/6	419	Lab	3	6	16.7	2021-06-10	17.5	Y	19	1
1	16	C57BL/6	420	Lab	3	6	17.8	2021-06-10	18.6	Y	19.5	0
1	16	C57BL/6	421	SF	3	5	15.5	2021-06-09	17.5	N	19	NA
1	16	C57BL/6	422	Lab	3	6	18.4	2021-06-10	18.7	N	20.5	NA
1	16	C57BL/6	423	SF	3	6	18	2021-06-09	17.5	Y	18.5	24
1	16	C57BL/6	424	SF	3	6	18.7	2021-06-09	17.5	Y	19.5	10
1	17	129S1	425	SF	4	7	18.2	2021-06-09	19.5	Y	18	0
1	17	129S1	426	Lab	4	6	18.3	2021-06-10	18.8	Y	21.1	0
1	17	129S1	427	SF	4	6	17.1	No		N	20	NA
1	17	129S1	428	Lab	4	6	17.2	2021-06-10	18.6	N	20.6	NA
1	17	129S1	429	SF	4	6	16.8	2021-06-09	21	Y	17	39
1	18	129S1	430	SF	4	7	14.8	No		N
1	18	129S1	432	SF	4	6	12	2021-06-09	16	Y	16	2
1	18	129S1	433	Lab	4	6	12	2021-06-10	17.2	Y	18.6	0
1	18	129S1	434	Lab	4	6	12.3	2021-06-10	18.1	N	19.2	NA
1	19	129S1	435	Lab	4	6	16.2	2021-06-10	18.5	N	19.2	NA
1	19	129S1	436	SF	4	7	19.4	2021-06-09	22.5	N	20.5	NA
1	19	129S1	437	SF	4	6	16.5	2021-06-09	18	Y	16.5	0
1	19	129S1	438	Lab	4	7	18.9	2021-06-10	21.7	Y	21.6	0
1	19	129S1	439	SF	4	6	17	2021-06-09	17.5	Y	18.5	10
1	20	129S1	440	Lab	4	6	14	2021-06-10	19	Y	19.7	0
1	20	129S1	441	SF	4	6	14.5	No		N	22	NA
1	20	129S1	478	Lab	4	6	15.3	2021-06-10	20.7	N	22.1	NA
1	20	129S1	475	SF	4	6	14.3	No		N	19	NA
1	21	129S1	445	Lab	4	3	15.9	2021-06-10	18.7	N	21.1	NA
1	21	129S1	446	SF	4	3	15.9	2021-06-09	16.5	N	19.5	NA
1	21	129S1	447	Lab	4	3	14.4	2021-06-10	18.1	Y	19.2	0
1	21	129S1	448	SF	4	4	18.1	2021-06-09	19	Y	18	0
1	21	129S1	476	SF	4	3	14.7	2021-06-09	16.5	Y	14.5	18
1	22	PWK/PhJ	450	SF	2	4	14.1	2021-06-11	12.5	N	13.5	NA
1	22	PWK/PhJ	451	Lab	2	4	13.4	2021-06-10	13.6	Y	16	0
1	22	PWK/PhJ	452	SF	2	4	14.3	2021-06-11	13	Y	14	2
1	22	PWK/PhJ	453	SF	2	4	15.1	2021-06-11	12	Y	13.5	0
1	22	PWK/PhJ	454	Lab	2	4	13.7	2021-06-10	13.7	N	15.7	NA
1	23	PWK/PhJ	455	Lab	2	5	12	2021-06-10	12.6	Y	13.8	0
1	23	PWK/PhJ	456	Lab	2	5	13.4	2021-06-10	13.6	N	15.7	NA
1	23	PWK/PhJ	457	SF	2	5	14.3	2021-06-11	12	Y
1	23	PWK/PhJ	458	SF	2	5	15.1	No		N
1	23	PWK/PhJ	459	SF	2	5	13.7	2021-06-11	13	N	14.5	NA
1	24	PWK/PhJ	460	Lab	2	5	11.6	2021-06-10	13	Y	15.1	0
1	24	PWK/PhJ	461	Lab	2	5	12	2021-06-10	13.4	N	15.5	NA
1	24	PWK/PhJ	462	SF	2	5	12.3	No		N
1	24	PWK/PhJ	463	SF	2	5	12.5	2021-06-11	11.5	Y
1	24	PWK/PhJ	464	SF	2	5	12.4	2021-06-09	11.5	Y
1	25	PWK/PhJ	465	SF	2	5	14.3	2021-06-11	12	N	14	NA
1	25	PWK/PhJ	466	SF	2	5	14.3	2021-06-11	12	Y	14	0
1	25	PWK/PhJ	467	Lab	2	5	12.9	2021-06-10	13.7	Y	14.3	0
1	25	PWK/PhJ	468	Lab	2	5	13.1	2021-06-10	13.8	N	14.2	NA
1	25	PWK/PhJ	469	SF	2	5	12.3	2021-06-11	12	Y	12.5	27
1	26	PWK/PhJ	470	Lab	2	5	11.8	2021-06-10	12.7	Y	14.1	0
1	26	PWK/PhJ	471	SF	2	5	13.2	6/9 and 6/11	12	N	14	NA
1	26	PWK/PhJ	472	Lab	2	5	11.3	2021-06-10	13.3	N	13.6	NA
1	26	PWK/PhJ	474	SF	2	5	13.6	2021-06-11	12.5	Y	13.5	0
2	18	129S1	101	Lab	2	8	19.3	2021-07-30	20.2	Y	20.4	0
2	18	129S1	102	Lab	2	6	18.5	2021-07-30	19.2	N	18.5	NA
2	18	129S1	103	SF	2	8	21	2021-07-28	19.5	Y	20.5	0
2	19	129S1	104	SF	2	7	17.9	2021-07-28	17	N	21	NA
2	19	129S1	105	Lab	2	7	17.6	2021-07-30	20.2	N	19.5	NA
2	19	129S1	106	SF	2	7	17.2	2021-07-28	21	Y	19	0
2	19	129S1	107	Lab	2	7	16.5	2021-07-30	18.2	Y	18.9	0
2	19	129S1	108	SF	2	7	17.5	No		N
2	20	129S1	109	SF	2	6	18.1	No		N
2	20	129S1	110	SF	2	6	18.2	2021-07-28	18	Y	20.5	0
2	20	129S1	111	SF	2	6	18.3	2021-07-28	16	N	19.5	NA
2	20	129S1	112	Lab	2	5	20.5	2021-07-30	22.7	Y	25.2	0
2	20	129S1	113	Lab	2	6	19.4	2021-07-30	22.6	N	22.3	NA
2	21	129S1	114	SF	2	5	20.5	2021-07-28	20.5	N	25	NA
2	21	129S1	115	Lab	2	5	20.3	2021-07-30	24.1	Y	26.7	0
2	21	129S1	116	Lab	2	7	19.4	2021-07-30	21.4	N	23.8	NA
2	21	129S1	117	SF	2	7	17	2021-07-28	17	Y	20	5
2	21	129S1	118	SF	2	7	19	2021-07-28	17.5	Y	20.5	0
2	22	129S1	119	Lab	2	5	19.7	2021-07-30	20.9	N	22.1	NA
2	22	129S1	120	SF	2	5	15.3	2021-07-28	16.5	Y	22.5	1
2	22	129S1	121	Lab	2	5	17.7	2021-07-30	20.4	Y	23.8	2
2	22	129S1	122	SF	2	5	17	2021-07-28	15.5	Y	16.5	0
2	22	129S1	123	SF	2	5	15.6	2021-07-28	16.5	N	19	NA
2	12	PWK/PhJ	301	Lab	3	7	14	2021-07-30	15.2	Y	15.8	3
2	12	PWK/PhJ	302	SF	3	6	13.6	2021-07-28	12.5	Y	12.5	5
2	12	PWK/PhJ	303	Lab	3	7	12.2	2021-07-30	14.2	N	16.1	NA
2	12	PWK/PhJ	304	SF	3	7	14.5	2021-07-28	14	N	18	NA
2	13	PWK/PhJ	305	SF	3	8	14.8	2021-07-28	13	Y	14	13
2	13	PWK/PhJ	306	Lab	3	8	13.1	2021-07-30	15.1	N	15.7	NA
2	13	PWK/PhJ	307	SF	3	8	12.8	2021-07-28		N	16	NA
2	13	PWK/PhJ	308	Lab	3	8	13.9	2021-07-30	14.8	Y	16.4	1
2	13	PWK/PhJ	309	SF	3	8	14.8	2021-07-28	12.5	Y	19	0
2	14	PWK/PhJ	310	SF	3	8	14.4	2021-07-28	14	Y	16.5	0
2	14	PWK/PhJ	311	SF	3	8	13.6	2021-07-28	13.5	N	15	NA
2	14	PWK/PhJ	312	Lab	3	8	14.2	2021-07-30	15.3	Y	15.7	3
2	14	PWK/PhJ	313	Lab	3	8	13.9	2021-07-30	15.6	N	16.5	NA
2	15	PWK/PhJ	314	SF	3	6	13.6	2021-07-28	12	Y	15	0
2	15	PWK/PhJ	315	SF	3	5	13	2021-07-28	12.5	N
2	15	PWK/PhJ	316	SF	3	5	13.5	2021-07-28	13	Y	17.5	21
2	16	PWK/PhJ	317	SF	3	5	13.1	2021-07-28	12.5	Y	16	13
2	16	PWK/PhJ	318	SF	3	5	13.6	2021-07-28	13	Y	16.5	1
2	16	PWK/PhJ	319	Lab	3	5	12	2021-07-30	14.2	Y	15.6	0
2	16	PWK/PhJ	320	SF	3	4	13.5	2021-07-28	13	N	15	NA
2	16	PWK/PhJ	321	Lab	3	4	14.3	2021-07-30	15.3	N	17.2	NA
2	17	PWK/PhJ	322	SF	3	6	14	2021-07-28
2	17	PWK/PhJ	323	Lab	3	6	14.6	2021-07-30	15.4	Y	15.7	0
2	17	PWK/PhJ	324	SF	3	6	13	2021-07-28	12.5	Y
2	17	PWK/PhJ	325	Lab	3	6	11.3	2021-07-30	12.2	N	12.9	NA
2	17	PWK/PhJ	360	SF	3	6	14.3	2021-07-28	14	Y	16.5	1
2	28	C57BL/6	271	Lab	4	7	17.4	2021-07-30	19.5	N	21.4	NA
2	28	C57BL/6	272	Lab	4	7	17.1	2021-07-30	18.1	Y	20.3	2
2	28	C57BL/6	273	SF	4	7	17	2021-07-29	17	Y	23	4
2	28	C57BL/6	274	SF	4	7	17	No		N	20
2	28	C57BL/6	275	SF	4	7	18	2021-07-29	18.5	N	22.5	NA
2	23	C57BL/6	276	Lab	4	6	15.3	2021-07-30	18	N	18.2	NA
2	23	C57BL/6	277	SF	4	6	16.1	2021-07-29	16.5	Y	19.5	7
2	23	C57BL/6	278	SF	4	6	16.1	2021-07-29	17	Y
2	23	C57BL/6	279	Lab	4	6	16.1	2021-07-30	19.2	Y	20.4	0
2	23	C57BL/6	280	SF	4	6	15.8	2021-07-29	16.5	N	20.5	NA
2	24	C57BL/6	281	Lab	4	7	17.6	2021-07-30	18.5	N	19.5	NA
2	24	C57BL/6	282	SF	4	6	17.1	2021-07-29	17.5	Y	21.5	3
2	24	C57BL/6	283	SF	4	6	17.9	2021-07-29	17	N	20.5	NA
2	24	C57BL/6	284	SF	4	6	17.2	2021-07-29	16.5	Y	20	2
2	24	C57BL/6	285	Lab	4	7	17.2	2021-07-30	18.2	Y	18.9	64
2	25	C57BL/6	286	Lab	4	6	18.2	2021-07-30	18.7	Y	20.7	13
2	25	C57BL/6	287	SF	4	6	16.8	2021-07-29	16.5	N	20.5	NA
2	25	C57BL/6	288	SF	4	6	18.3	2021-07-29	17	Y	20.5	4
2	25	C57BL/6	289	SF	4	6	17.3	2021-07-29	18.5	Y	20.5	1
2	25	C57BL/6	290	Lab	4	6	16.9	2021-07-30	18.6	N	18.9	NA
2	26	C57BL/6	291	SF	4	6	18.6	2021-07-29	17	N	21.5	NA
2	26	C57BL/6	292	SF	4	7	19.4	2021-07-29	18.5	Y	21.5	0
2	26	C57BL/6	293	Lab	4	7	17.8	2021-07-30	18.7	N	19.5	NA
2	26	C57BL/6	294	SF	4	7	20.2	No		N	22.5
2	26	C57BL/6	295	Lab	4	6	16.7	2021-07-30	19	Y	20.4	15
2	27	C57BL/6	296	Lab	4	7	17.8	2021-07-30	18.3	N	20.8	NA
2	27	C57BL/6	297	SF	4	7	16.8	2021-07-29	16.5	Y	18.5	1
2	27	C57BL/6	298	SF	4	7	16	2021-07-29	16.5	N	18.5	NA
2	27	C57BL/6	299	Lab	4	7	16.4	2021-07-30	17.9	Y	19.6	40
2	27	C57BL/6	300	SF	4	7	18.6	2021-07-29	18	Y	21	2
