# Supplementary material for: Genetic and environmental interactions contribute to immune variation in rewilded mice
Source: Nat Immunol. 2024 Jun 14;25(7):1270–82. doi: 10.1038/s41590-024-01862-5 (PMC11224019; doi:10.1038/s41590-024-01862-5)
Supplement: Supplementary file 16 — Statistical source data Fig. 1. [file 41590_2024_1862_MOESM16_ESM.xlsx]

## Sheet: Fig 1B
Effect size (Fixed Effect) pseudoR2
Genotype	Environment	Infection_Status
0.0974373	0.0334944	0.0111732
Effect size (Interactions) pseudoR2
Gen * Env	Gen * Inf. Status	Env * Inf Status	Gen * Env * Inf Status
0.0462497	0.0252	0.0176745	0.0279666
	Statistic	Numer DF	Pseudo R2	Permutation p-value
(Omnibus)	1.16488	11	0.538081	0
Env	0.0725115	1	0.0334944	0
Inf	0.0241886	1	0.0111732	0.244
Gen	0.21094	2	0.0974373	0
Env:Inf	0.0382633	1	0.0176745	0.052
Env:Gen	0.100125	2	0.0462497	0
Inf:Gen	0.054555	2	0.0252	0.118
Env:Inf:Gen	0.0605444	2	0.0279666	0.046

## Sheet: Fig 1C
Flow Cytometry PBMCs
Metadata							Compositional Analysis
Animal_ID	SampleID	Environment	Genotype	Pre -Infection_Status	Current Infection Status	Age (weeks)	C1 -B220-TCRb-Ki67+CD44hiCD8b+	C10 - TCRB+CD4+Tbet+KI-67+CD44+	C11 - B220+KI-67+CD44+	C12 -B220+Ki-67-CD44-	C13 - CD8+CD62LhiCD44lo	C14 - TCRb+cd4+cd44lo	C15 - B220+CD62L+CD44-	C2-TCRb-Tbet+CD62L+	C3 -TCRgD+	C4 - TCRb+CD4+CD62LhiCD44Lhi	C5- B220+CD44+	C6- TCRb+CD4+CD62LhiCD44lo	C7- B220+CD62LhiCD44lo	C8- TCRb-CD44+RorgT+	C9 -TCRb-B220-Ki67+CD44+
280	0	SF	C57BL/6	N	Absent	13	1.15694	1.81087	5.5835	3.16901	4.52716	0.100604	9.00402	2.06237	0.754527	3.72233	1.35815	5.4829	22.4849	7.59557	31.1871
283	1	SF	C57BL/6	N	Absent	14	8.44714	1.31512	1.31512	3.64188	5.56399	0.0505817	9.1047	1.56803	0.708144	3.74305	5.46282	8.14365	6.67678	20.2833	23.9757
287	2	SF	C57BL/6	N	Absent	14	2.42393	3.04281	4.74471	4.84786	5.77617	0.361011	8.04538	2.42393	1.13461	4.48685	3.76483	6.39505	9.59257	20.8871	22.0732
291	3	SF	C57BL/6	N	Absent	14	2.27948	4.26165	2.27948	1.63528	6.24381	0.049554	3.91477	1.38751	0.99108	5.64916	1.88305	6.19425	14.4202	16.0059	32.8048
294	4	SF	C57BL/6	N	Absent	14	1.07632	2.59295	5.13699	1.17417	3.62035	0.195695	2.39726	3.08219	1.76125	2.78865	1.07632	2.44618	17.1722	7.92564	47.5538
298	5	SF	C57BL/6	N	Absent	15	5.43869	4.3099	3.95074	2.30888	7.9528	0.30785	3.12981	1.94972	2.10364	4.82299	8.51719	8.10672	11.1339	22.8322	13.1349
304	6	SF	PWK/PhJ	N	Absent	14	1.43351	2.6693	1.82897	4.49827	11.0232	1.63124	4.30054	0.889768	0.840336	24.7652	9.83688	0.296589	1.28522	4.94315	29.7578
307	7	SF	PWK/PhJ	N	Absent	15	0.742942	1.3373	0.346706	0.94106	4.60624	0	2.87271	0.148588	0.544824	17.0877	0.247647	0.495295	1.48588	2.12977	67.0134
311	8	SF	PWK/PhJ	N	Absent	15	7.8341	1.6129	0.345622	3.45622	4.49309	0.288018	2.07373	0.345622	0.633641	11.7512	25.4032	0.460829	0.230415	11.6359	29.4355
103	9	SF	129S1	Y	Absent	15	0.860324	4.70648	0.809717	3.4919	14.0182	0.506073	5.36437	3.28947	1.26518	8.45142	0.860324	33.1478	1.97368	3.54251	17.7126
106	10	SF	129S1	Y	Absent	14	3.91198	4.35208	1.07579	6.25917	7.43276	1.02689	1.17359	1.17359	0.782396	2.20049	1.07579	25.9169	0.342298	6.84597	36.4303
110	11	SF	129S1	Y	Absent	13	2.72865	2.37494	1.21273	5.05306	1.31379	0.151592	1.76857	2.22335	0.707428	0.505306	0.404245	3.28449	0.757959	1.92016	75.5937
117	12	SF	129S1	Y	Present	14	4.37294	11.3861	2.31023	1.81518	10.4785	0.577558	3.71287	11.5512	2.72277	6.60066	1.65017	30.1155	1.07261	4.37294	7.26073
120	13	SF	129S1	Y	Present	12	8.72122	2.84174	0.734934	2.15581	7.39833	0.587947	0.538951	2.54777	1.0779	2.79275	2.54777	23.5669	0.195982	8.37825	35.9138
273	14	SF	C57BL/6	Y	Present	14	2.15736	17.0051	3.74365	1.45939	9.26396	0.126904	3.5533	12.5635	5.32995	8.69289	3.04569	8.50254	9.01015	11.0406	4.50508
277	15	SF	C57BL/6	Y	Present	13	0.588928	18.8457	5.18257	2.35571	4.82921	0.706714	4.1225	7.89164	2.4735	4.24028	3.41578	6.71378	3.41578	15.3121	19.9058
282	16	SF	C57BL/6	Y	Present	14	2.89929	14.3947	4.27263	1.62767	3.50966	0.152594	7.37538	4.73042	4.78128	2.39064	1.52594	5.34079	22.5331	6.86673	17.5992
284	17	SF	C57BL/6	Y	Present	14	0.558376	5.58376	2.03046	1.06599	2.74112	0.0507614	1.9797	3.09645	1.37056	3.50254	0.964467	3.19797	8.17259	7.7665	57.9188
288	18	SF	C57BL/6	Y	Present	13	1.8408	4.57711	4.02985	1.34328	4.92537	0.0995025	5.37313	4.32836	1.39303	3.23383	1.59204	4.22886	17.8109	5.77114	39.4527
289	19	SF	C57BL/6	Y	Present	14	0.901804	3.25651	3.90782	3.50701	7.21443	0.150301	18.2365	5.06012	2.40481	2.90581	0.951904	8.36673	29.8096	2.90581	10.4208
292	20	SF	C57BL/6	Y	Absent	14	3.90829	4.84627	5.00261	2.13653	11.8812	0.208442	4.37728	1.56331	1.77176	6.93069	2.08442	13.6529	21.0526	13.2882	7.29547
297	21	SF	C57BL/6	Y	Present	15	0.497265	4.8732	3.58031	1.4918	9.89557	0.099453	4.67429	1.4918	1.09398	4.67429	0.99453	7.01144	11.5863	6.91198	41.1238
300	22	SF	C57BL/6	Y	Present	15	0.298805	3.13745	7.81873	5.77689	7.56972	0.498008	6.0757	2.34064	1.99203	3.73506	2.09163	9.11355	8.06773	8.46614	33.0179
302	23	SF	PWK/PhJ	Y	Present	13	8.63524	3.9206	2.97767	3.47395	2.18362	0.397022	1.04218	0.8933	0.595533	7.84119	31.3648	0.198511	0.347395	10.9677	25.1613
305	24	SF	PWK/PhJ	Y	Present	15	0.863382	9.80193	1.42204	3.85983	5.33266	1.72676	0.406298	0.91417	1.06653	13.2047	10.97	0.152362	0.101574	8.3291	41.8487
310	25	SF	PWK/PhJ	Y	Absent	14	3.24141	2.08031	0.580552	1.20948	2.5641	0.0483793	0.822448	0.241896	1.20948	3.38655	8.32124	0.483793	0.193517	8.85341	66.7634
314	26	SF	PWK/PhJ	Y	Absent	13	4.16048	2.72412	1.04012	2.57553	3.46706	0.594354	1.28777	0.198118	0.89153	13.8187	12.531	0.346706	0.297177	7.67707	48.3903
316	27	SF	PWK/PhJ	Y	Present	13	14.878	6.2439	1.80488	2.2439	8.29268	1.07317	1.07317	1.41463	1.31707	12	20.5854	1.36585	0.390244	12.9756	14.3415
317	28	SF	PWK/PhJ	Y	Present	12	5.66319	2.33482	1.19225	1.0929	1.39096	0.149031	0.894188	0.34774	1.0929	4.66965	29.2101	0.397417	0.248385	17.3373	33.9791
324	29	SF	PWK/PhJ	Y	Absent	13	8.62866	2.05444	1.07858	1.74628	1.07858	0.154083	0.616333	0.0513611	0.564972	5.18747	16.0247	0.154083	0.256805	17.0519	45.3518
360	30	SF	PWK/PhJ	Y	Present	13	1.19344	10.4426	7.35952	6.16609	3.82894	0.099453	4.42566	1.44207	3.82894	13.7742	3.08304	0.497265	0.895077	6.36499	36.5987
102	31	Lab	129S1	N	Absent	13	5.62469	2.38925	1.0453	4.38029	11.9462	20.6073	0.696864	0.99552	0.895968	4.62917	0.547536	38.6262	0.149328	6.71976	0.74664
113	32	Lab	129S1	N	Absent	13	2.03587	3.73243	0.533204	1.30877	12.7	10.8095	1.16335	1.40572	1.35725	8.48279	0.533204	47.746	0.387785	7.0286	0.77557
116	33	Lab	129S1	N	Absent	14	3.79877	1.12936	0.770021	2.87474	16.7351	8.67556	0.667351	1.48871	1.23203	1.79671	3.8501	21.5606	0.102669	20.3285	14.9897
119	34	Lab	129S1	N	Absent	12	1.06383	2.70793	0.435203	0.725338	16.0542	1.78917	1.6441	2.32108	1.06383	5.94778	0.676983	58.9942	2.36944	3.14313	1.06383
271	35	Lab	C57BL/6	N	Absent	14	1.76298	1.46915	5.38688	4.01567	11.0676	0.734574	17.287	7.54163	1.86092	5.82762	0.587659	18.903	15.0833	4.84819	3.6239
290	36	Lab	C57BL/6	N	Absent	13	1.54768	1.14828	2.09685	26.9096	12.3315	5.14229	15.8762	11.7823	0.898652	2.74588	1.04843	6.59011	1.1982	7.53869	3.14528
296	37	Lab	C57BL/6	N	Absent	15	2.55885	0.614125	2.4565	22.262	9.1607	5.68066	18.5261	7.72774	0.460594	1.58649	2.66121	6.75537	1.27943	13.6131	4.65711
303	38	Lab	PWK/PhJ	N	Absent	14	1.52116	4.03439	1.52116	7.53968	7.01058	26.0582	0	0.132275	0.793651	33.9286	1.45503	0.992063	0	13.1614	1.85185
313	39	Lab	PWK/PhJ	N	Absent	16	1.90989	2.44858	3.81978	10.6758	3.91773	18.8051	0.29383	0.391773	1.22429	19.3928	11.0186	0.783546	0.0489716	21.4006	3.86876
321	40	Lab	PWK/PhJ	N	Absent	12	2.07612	2.22442	3.80623	7.31587	15.8675	1.7301	5.09145	1.43351	1.38408	45.0816	5.98122	1.48295	0.494315	5.4869	0.543747
101	41	Lab	129S1	Y	Absent	15	4.13687	8.01839	2.50255	5.26047	5.7712	14.3514	3.37079	2.09397	1.58325	10.7763	1.32789	28.4985	1.63432	9.19305	1.4811
112	42	Lab	129S1	Y	Absent	12	2.77778	2.20126	1.51992	4.14046	9.90566	17.2956	0.890985	0.838574	1.04822	4.92662	2.14885	41.3522	0.104822	10.0629	0.786164
115	43	Lab	129S1	Y	Absent	12	22.2977	2.29765	1.72324	4.07311	2.9765	18.6945	0.522193	2.08877	1.67102	1.40992	4.43864	9.71279	0.0522193	26.423	1.6188
121	44	Lab	129S1	Y	Present	12	0.697559	6.57698	2.19233	0.847035	13.702	2.84006	1.39512	4.03587	3.13901	5.97907	0.747384	47.9821	3.43797	5.28151	1.14599
272	45	Lab	C57BL/6	Y	Present	14	0.808489	5.70995	3.23396	2.52653	16.574	1.26326	11.6726	9.0955	3.53714	3.38555	0.960081	19.1006	15.5634	5.10359	1.46539
279	46	Lab	C57BL/6	Y	Absent	13	0.788566	6.60424	3.94283	5.61853	8.77279	0.591424	20.4041	7.83637	1.42928	2.21784	3.54855	12.3213	3.79497	16.067	6.0621
285	47	Lab	C57BL/6	Y	Present	14	0.609756	3.76016	4.26829	4.62398	6.91057	4.82724	5.43699	25.5589	4.72561	0.914634	1.82927	6.09756	3.40447	16.8699	10.1626
286	48	Lab	C57BL/6	Y	Present	13	1.32992	1.22762	3.58056	11.4578	6.70077	5.11509	23.6317	12.6343	3.22251	0.409207	1.02302	6.44501	3.68286	7.00767	12.532
295	49	Lab	C57BL/6	Y	Present	13	1.2987	2.14785	2.2977	3.94605	3.4965	1.74825	0.949051	18.032	1.7982	0.499501	11.6384	6.74326	0.1998	41.5584	3.64635
299	50	Lab	C57BL/6	Y	Present	15	0.808898	1.82002	3.99393	11.2235	10.4146	4.04449	19.8686	15.0657	3.53893	0.758342	1.6178	7.12841	2.57836	10.1618	6.97674
301	51	Lab	PWK/PhJ	Y	Present	14	8.10139	2.63419	1.39165	4.57256	11.3817	3.82704	3.23062	1.44135	1.34195	33.2008	19.5328	1.39165	0.54672	6.70974	0.695825
308	52	Lab	PWK/PhJ	Y	Present	15	1.39759	2.36145	2.89157	10.3614	6.6506	17.7831	0.289157	0.674699	0.481928	33.4458	8.57831	1.15663	0	12.5301	1.39759
312	53	Lab	PWK/PhJ	Y	Present	15	2.64188	1.71233	5.72407	8.56164	18.7378	7.72994	3.47358	6.11546	3.47358	24.0705	3.13112	0.92955	0.391389	10.5186	2.78865
323	54	Lab	PWK/PhJ	Y	Absent	13	2.70961	3.83436	3.83436	13.4458	10.8384	8.53783	3.01636	0.715746	2.81186	30.2658	4.44785	0.357873	0.204499	10.7873	4.19223
104	55	SF	129S1	N	Absent	14	13.2353	1.21704	0.557809	1.92698	2.43408	0.20284	0.20284	1.0142	0.862069	0.912779	2.99189	10.3955	0	17.3428	46.7039
111	56	SF	129S1	N	Absent	13	3.75309	1.87654	0.296296	2.22222	4.69136	0.444444	0.493827	1.28395	0.790123	1.53086	1.23457	12.0494	0.197531	8.49383	60.642
114	57	SF	129S1	N	Absent	12	15.5701	4.92215	1.45655	2.41085	8.28729	0.75339	0.652938	3.8674	1.70768	5.87644	6.73029	24.9623	0.552486	14.214	8.03616
123	58	SF	129S1	N	Absent	12	9.84252	2.85433	0.836614	3.49409	6.44685	0.590551	1.42717	1.27953	1.13189	5.8563	4.6752	22.5886	0.984252	15.8465	22.1457
2	59	SF	C57BL/6	N	Absent	13	0.454545	1.31313	4.29293	3.08081	3.93939	0	7.07071	2.82828	1.11111	3.43434	0.555556	2.77778	21.0606	9.59596	38.4848
33	60	SF	C57BL/6	N	Absent	13	1.20846	1.00705	2.36657	4.88419	6.0423	0.805639	6.44512	2.1148	1.0574	6.49547	7.90534	10.9768	4.58207	29.708	14.4008
41	61	SF	C57BL/6	N	Absent	13	4.13306	2.01613	2.62097	2.77218	5.04032	0.0504032	11.1895	4.23387	1.5121	2.41935	3.72984	4.08266	14.2137	20.8165	21.1694
274	62	SF	C57BL/6	N	Absent	13	1.49551	2.49252	12.0638	2.69192	21.2363	0.199402	7.52742	1.84447	0.847458	3.53938	2.14357	5.78265	22.7817	7.37787	7.97607
275	63	SF	C57BL/6	N	Absent	13	2.81343	7.99605	6.31787	4.7384	8.73643	0.345508	8.63771	3.25765	1.03653	5.38006	4.44225	9.37808	19.8914	8.98322	8.04541

## Sheet: Fig 1D
Figure 1D PC-1									Figure 1D PC-2
129-S1 Lab	C57/B6L Lab	PWK/PhJ Lab	129-S1 Rewilded	C57/B6L Rewilded	PWK/PhJ Rewilded				129-S1 Lab	C57/B6L Lab	PWK/PhJ Lab	129-S1 Rewilded	C57/B6L Rewilded	PWK/PhJ Rewilded
29.6235	18.6696	19.1983	-25.9344	-12.964	-10.8388				-19.3829	-5.84791	25.3493	-8.3772	-2.43324	13.6841
31.5549	17.4696	14.672	-37.8996	-4.82584	-46.4922				-26.2314	7.04637	22.523	-14.8462	1.02199	-1.87784
10.0303	15.4452	19.1023	15.3795	-3.34151	-13.437				-8.74455	7.12019	27.9387	-8.38747	2.84018	13.0739
33.7931	21.0386	16.6706	1.53289	-13.7631	-10.5516				-37.9821	-7.1659	26.3756	-9.99833	-1.21509	14.1381
24.8401	14.4925	18.2428	10.3466	-29.3337	-23.7147				-8.36054	0.581759	26.6166	-19.6728	-4.45487	6.72689
29.8182	9.33094	16.9479	-10.5009	5.05169	-47.9098				-20.7185	3.72827	19.3393	-19.7416	4.61239	-4.49339
18.1712	7.4219	14.9468	-54.9061	-20.5535	-30.253				6.78349	2.24791	23.4731	-12.5996	-2.03293	5.58903
30.1816	14.2502		18.7155	5.51696	1.5655				-28.6987	10.81		-15.2545	4.48945	14.8599
	13.1559		-11.0505	-3.56739	-18.797					3.49791		-17.3291	3.55037	10.6052
				10.4232	-28.5974								2.25022	5.13271
				10.3462	-18.3966								1.76683	6.18176
				14.2462									4.4576
				-1.22286									1.70822
				-0.724631									-0.153129
				-38.4531									-6.97014
				-21.0251									-4.0347
				7.63409									-1.30364
				12.6911									-1.32783
				-20.8546									-5.96502
				-12.6083									-4.51909

## Sheet: FIG 1E
CD44+ on CD4 T cells
129 Lab N	129 Lab Tm	129 SF N	129 SF Tm	B6 Lab N	B6 Lab Tm	B6 SF N	B6 SF Tm	PWK Lab N	PWK Lab Tm	PWK SF N	PWK SF Tm
10506	26449*	16728	23873	23010	22736	52708	69864	34548	39389	47382	70527
14415	11299	19548	14204	13946	17858	30757	102453	40263	36036	63622	55389
9934	19476	27805	31214	15468	18692	75846	89873	36354	32517	65820	57043
10644	12113	22302	28374		12075	89163	82848		34740		61585
			14815		11623	97015	51632				48485
					15646	79283	40201				69255
							50715				64764
							72501				75633
						82092	40246
						26035
						45809
						66774
						74229
6940	6514	8793	30500	11184	15200	57284	29836	46069	43778	61397	56309
5438	6257	5397	8604	16621	110164*	19509	14620	43922	46330	49267	57405
6457	6771	5198	13528	23271	53929	45325	11164	44340	41972	62163	54886
5877		11487	8145	19933	22847	106052	13515	48645	40681	58053	60449
6047		8657	16517	18576	14835	15532	43405	41989	26068		53998
	5969					19723
						20143
	9694					19769
* Grubbs' Testing was done and outlier italicized were excluded
STATISTICS - ONE WAY ANOVA
TEST BETWEEN JUST LAB MICE
Tukey's multiple comparisons test	Mean Diff.	95.00% CI of diff.	Below threshold?	Summary	Adjusted P Value
129 Lab N vs. B6 Lab N	-9278	-14233 to -4323	Yes	***	0.0003
129 Lab N vs. PWK Lab N	-33543	-38498 to -28588	Yes	****	<0.0001
B6 Lab N vs. PWK Lab N	-24265	-29364 to -19167	Yes	****	<0.0001
STATISTICS - ONE WAY ANOVA
TEST BETWEEN JUST REWILDED MICE
Tukey's multiple comparisons test	Mean Diff.	95.00% CI of diff.	Below threshold?	Summary	Adjusted P Value
129 SF N vs. B6 SF N	-39854	-62594 to -17114	Yes	***	0.0004
129 SF N vs. PWK SF N	-44253	-72573 to -15933	Yes	**	0.0015
B6 SF N vs. PWK SF N	-4399	-29245 to 20448	No	ns	0.9013

## Sheet: Fig 1F
Tbet+ CD4 T cells
129 Lab N	129 Lab Tm	129 SF N	129 SF Tm	B6 Lab N	B6 Lab Tm	B6 SF N	B6 SF Tm	PWK Lab N	PWK Lab Tm	PWK SF N	PWK SF Tm
2.52	16.9	3.32	1.19	8.24	16.7	2.78	38.5	6.79	3.84	2.43	5.41
3.62	2.9	1.89	3.23	2.56	25.9	0.335	57.8	7.1	5.05	0.503	6.64
3.09	6.33	4.72	2.76	4.33	14.8	33.5	46.4	3.15	4.8	1.96	0.954
2.22	6.38	2.3	6.54		5.8	33.7	6.93		5.32		3.69
			1.64		13.4	4.27	3.81				1.94
					9.74	30.6	8.08				1.33
						0.271	10.8				2.64
						0.651	20.3				7.04
						1.24	8.81
						17.1
						29.1

## Sheet: Fig 1G
	Neutrophils																																		Lymphocytes
129S1 Lab	27.2	42.5	20.9	13.4	24.4	31.7	18.3	31.9	20.8	7.7							14.8	15.2	8.6	10.6	4.6	21.9	13.7	12	21.4	18.5										69.3	53.9	74.1	78.5	72.6	65.5	76.1	63.7	76.3	85.3
C57BL/6 Lab	18.7	38.6	31	29.7	29.4	17.2	20.1	37.1	30.3	21.5							18.8	18.3	10.4	31.6	34.7	25.2	10.2	13.9	34.2	8.5	31.2	19.5							77.9	58.3	66.1	66.3	67.3	75.9	73.7	58.9	67.4	74.8
PWK/PhJ Lab	14.2	14.8	16.6	24.3	21.8	22.5	30.8	19	20.1	31.3							48.2	16.7	49.5	24.1	23.3	11.1	16.6	28.3	17.8	16									79.6	81.8	75.7	70.6	72.7	69.6	61.2	75.3	73.8	63.9
129S1 RW	47.8	69	54.5	26.5	31.2	50.5	55	34.1	43.9								27.9	31.6	32.1	36.6	33.2	29.2	43.5	44.9	35.3	22	50.4								43.7	21.9	37.3	57.5	51.3	44.4	41.4	50.6	50.6
C57BL./6 RW	48.4	30.4	26.9	22	23.3	15.8	32.5	23.4	29.3	27.5	31.1	17.4	32.9	18.6			31.5	38.1	32.1	27	50.6	47.8	29.6	56.2	52.5	40	51.4	59.9	10.7	50.7	38.2	49.9			46.6	44.8	69.3	66	68.9	77.2	57.5	45.2	50.2	43	40.5	73.7	61.4	71.2
PWK/PhJ RW	41.6	45.9															21.8	42.2	23.4	44.9	61.2	73.6	57.6	37.6	35.8	40.8	38.5	49.5	52	31.3					49.3	42.2
Two Way ANOVA results
Neutrophils
129S1 Lab vs. C57BL/6 Lab	-5.09	-11.69 to 1.507	No	ns	0.2364
129S1 Lab vs. PWK/PhJ Lab	-4.345	-11.10 to 2.407	No	ns	0.441
129S1 Lab vs. 129S1 RW	-20.96	-27.71 to -14.20	Yes	****	<0.0001
129S1 Lab vs. C57BL./6 RW	-15.85	-22.02 to -9.688	Yes	****	<0.0001
129S1 Lab vs. PWK/PhJ RW	-24.6	-31.76 to -17.44	Yes	****	<0.0001
C57BL/6 Lab vs. PWK/PhJ Lab	0.7455	-5.852 to 7.343	No	ns	0.9995
C57BL/6 Lab vs. 129S1 RW	-15.86	-22.46 to -9.267	Yes	****	<0.0001
C57BL/6 Lab vs. C57BL./6 RW	-10.76	-16.75 to -4.768	Yes	****	<0.0001
C57BL/6 Lab vs. PWK/PhJ RW	-19.51	-26.53 to -12.49	Yes	****	<0.0001
PWK/PhJ Lab vs. 129S1 RW	-16.61	-23.36 to -9.858	Yes	****	<0.0001
PWK/PhJ Lab vs. C57BL./6 RW	-11.51	-17.67 to -5.343	Yes	****	<0.0001
PWK/PhJ Lab vs. PWK/PhJ RW	-20.26	-27.42 to -13.09	Yes	****	<0.0001
129S1 RW vs. C57BL./6 RW	5.103	-1.061 to 11.27	No	ns	0.1697
129S1 RW vs. PWK/PhJ RW	-3.646	-10.81 to 3.516	No	ns	0.6928
C57BL./6 RW vs. PWK/PhJ RW	-8.75	-15.36 to -2.139	Yes	**	0.0023
Lymphocytes
129S1 Lab vs. C57BL/6 Lab	4.671	-1.926 to 11.27	No	ns	0.3298
129S1 Lab vs. PWK/PhJ Lab	5.955	-0.7974 to 12.71	No	ns	0.1195
129S1 Lab vs. 129S1 RW	29.18	22.42 to 35.93	Yes	****	<0.0001
129S1 Lab vs. C57BL./6 RW	21.65	15.49 to 27.81	Yes	****	<0.0001
129S1 Lab vs. PWK/PhJ RW	32.71	25.55 to 39.87	Yes	****	<0.0001
C57BL/6 Lab vs. PWK/PhJ Lab	1.284	-5.313 to 7.881	No	ns	0.9937
C57BL/6 Lab vs. 129S1 RW	24.5	17.91 to 31.10	Yes	****	<0.0001
C57BL/6 Lab vs. C57BL./6 RW	16.98	10.99 to 22.97	Yes	****	<0.0001
C57BL/6 Lab vs. PWK/PhJ RW	28.04	21.02 to 35.06	Yes	****	<0.0001
PWK/PhJ Lab vs. 129S1 RW	23.22	16.47 to 29.97	Yes	****	<0.0001
PWK/PhJ Lab vs. C57BL./6 RW	15.7	9.531 to 21.86	Yes	****	<0.0001
PWK/PhJ Lab vs. PWK/PhJ RW	26.76	19.59 to 33.92	Yes	****	<0.0001
129S1 RW vs. C57BL./6 RW	-7.525	-13.69 to -1.361	Yes	**	0.0068
129S1 RW vs. PWK/PhJ RW	3.536	-3.626 to 10.70	No	ns	0.7201
C57BL./6 RW vs. PWK/PhJ RW	11.06	4.451 to 17.67	Yes	****	<0.0001
Monocytes
129S1 Lab vs. C57BL/6 Lab	-0.5018	-7.099 to 6.095	No	ns	>0.9999
129S1 Lab vs. PWK/PhJ Lab	-1.205	-7.957 to 5.547	No	ns	0.9958
129S1 Lab vs. 129S1 RW	-2.575	-9.327 to 4.177	No	ns	0.8853
129S1 Lab vs. C57BL./6 RW	-2.243	-8.407 to 3.921	No	ns	0.9041
129S1 Lab vs. PWK/PhJ RW	-5.545	-12.71 to 1.617	No	ns	0.233
C57BL/6 Lab vs. PWK/PhJ Lab	-0.7032	-7.300 to 5.894	No	ns	0.9996
C57BL/6 Lab vs. 129S1 RW	-2.073	-8.670 to 4.524	No	ns	0.9468
C57BL/6 Lab vs. C57BL./6 RW	-1.742	-7.735 to 4.252	No	ns	0.9618
C57BL/6 Lab vs. PWK/PhJ RW	-5.043	-12.06 to 1.973	No	ns	0.3126
PWK/PhJ Lab vs. 129S1 RW	-1.37	-8.122 to 5.382	No	ns	0.9923
PWK/PhJ Lab vs. C57BL./6 RW	-1.038	-7.202 to 5.126	No	ns	0.9968
PWK/PhJ Lab vs. PWK/PhJ RW	-4.34	-11.50 to 2.822	No	ns	0.5108
129S1 RW vs. C57BL./6 RW	0.3317	-5.832 to 6.496	No	ns	>0.9999
129S1 RW vs. PWK/PhJ RW	-2.97	-10.13 to 4.192	No	ns	0.8438
C57BL./6 RW vs. PWK/PhJ RW	-3.302	-9.912 to 3.309	No	ns	0.71
Eosinophils
129S1 Lab vs. C57BL/6 Lab	1.228	-5.369 to 7.825	No	ns	0.9949
129S1 Lab vs. PWK/PhJ Lab	0.54	-6.212 to 7.292	No	ns	>0.9999
129S1 Lab vs. 129S1 RW	-5.155	-11.91 to 1.597	No	ns	0.2474
129S1 Lab vs. C57BL./6 RW	-3.29	-9.454 to 2.874	No	ns	0.6477
129S1 Lab vs. PWK/PhJ RW	-1.959	-9.121 to 5.203	No	ns	0.9706
C57BL/6 Lab vs. PWK/PhJ Lab	-0.6882	-7.285 to 5.909	No	ns	0.9997
C57BL/6 Lab vs. 129S1 RW	-6.383	-12.98 to 0.2140	No	ns	0.0644
C57BL/6 Lab vs. C57BL./6 RW	-4.518	-10.51 to 1.475	No	ns	0.2607
C57BL/6 Lab vs. PWK/PhJ RW	-3.187	-10.20 to 3.829	No	ns	0.7858
PWK/PhJ Lab vs. 129S1 RW	-5.695	-12.45 to 1.057	No	ns	0.1539
PWK/PhJ Lab vs. C57BL./6 RW	-3.83	-9.994 to 2.334	No	ns	0.4819
PWK/PhJ Lab vs. PWK/PhJ RW	-2.499	-9.661 to 4.663	No	ns	0.9187
129S1 RW vs. C57BL./6 RW	1.865	-4.299 to 8.029	No	ns	0.9546
129S1 RW vs. PWK/PhJ RW	3.196	-3.966 to 10.36	No	ns	0.7982
C57BL./6 RW vs. PWK/PhJ RW	1.331	-5.279 to 7.941	No	ns	0.9926
Basophils
129S1 Lab vs. C57BL/6 Lab	-0.3068	-6.904 to 6.290	No	ns	>0.9999
129S1 Lab vs. PWK/PhJ Lab	-0.945	-7.697 to 5.807	No	ns	0.9987
129S1 Lab vs. 129S1 RW	-0.49	-7.242 to 6.262	No	ns	>0.9999
129S1 Lab vs. C57BL./6 RW	-0.265	-6.429 to 5.899	No	ns	>0.9999
129S1 Lab vs. PWK/PhJ RW	-0.6063	-7.768 to 6.556	No	ns	0.9999
C57BL/6 Lab vs. PWK/PhJ Lab	-0.6382	-7.235 to 5.959	No	ns	0.9998
C57BL/6 Lab vs. 129S1 RW	-0.1832	-6.780 to 6.414	No	ns	>0.9999
C57BL/6 Lab vs. C57BL./6 RW	0.04182	-5.952 to 6.035	No	ns	>0.9999
C57BL/6 Lab vs. PWK/PhJ RW	-0.2994	-7.315 to 6.716	No	ns	>0.9999
PWK/PhJ Lab vs. 129S1 RW	0.455	-6.297 to 7.207	No	ns	>0.9999
PWK/PhJ Lab vs. C57BL./6 RW	0.68	-5.484 to 6.844	No	ns	0.9996
PWK/PhJ Lab vs. PWK/PhJ RW	0.3388	-6.823 to 7.501	No	ns	>0.9999
129S1 RW vs. C57BL./6 RW	0.225	-5.939 to 6.389	No	ns	>0.9999
129S1 RW vs. PWK/PhJ RW	-0.1163	-7.278 to 7.046	No	ns	>0.9999
C57BL./6 RW vs. PWK/PhJ RW	-0.3413	-6.951 to 6.269	No	ns	>0.9999

## Sheet: Fig 1H
	Neutrophils
129S1 Lab	14.1	22.8	18.2	17.6	17.7															25.6	36	37.1	33.3	42.7
129S1 Lab Tm	25.7	24.8	17.2	17	17															25.7	30.2	22.2	14	21
129S1 RW	38.5	33.2	22.4	33.6	37.1															43.2	45.9	18.2	23.1	55
129S1 RW Tm	36.7	30.2	22.8	32.1	59.1															30.1	53.9	48.1	58.9	43.3	47.9
C57BL/6 Lab	36.2	14.1	49.2	13.4	19.9															10.5	7	43.1	47.9	12.8	40.2
C57BL/6 Lab Tm	19	10.2	11.6	16.4	12.7															14.5	47.5	27.8	23.8	14	24.9
C57BL./6 RW	25.1	21	17.2	40.3	21.4	28.4	26.6	29.6	22.5	31.4										21.7	36.6	23.4	37.8	31.5	50.1	50.8	31.7	57.3	9.9	33.4
C57BL./6 RW Tm	27.5	24.7	36	23.7	16.4	22.6	45.3													37.1	39.8	40.5	23.7	51.7	29.2	52.3	35.1	51.7
PWK/PhJ Lab	36.2	31	39.9	23.2	50.9															16.9	38.6	55.5	33.6	32.2
PWK/PhJ Lab Tm	49.4	67.6	25.5	52.1	49.8															59.4	22.2	28.8	29	57.3
PWK/PhJ RW	54.9	51.1	34.8	25.7																58.4	48.1	56.4	39.8
PWK/PhJ RW Tm	58.8	57.9	45.5	15.8	54.1															64.1	73.7	34*	53.9	62.9	70.2	70.5	68.8	56.7	65.8
