# Supplementary material for: Genetic and environmental interactions contribute to immune variation in rewilded mice
Source: Nat Immunol. 2024 Jun 14;25(7):1270–82. doi: 10.1038/s41590-024-01862-5 (PMC11224019; doi:10.1038/s41590-024-01862-5)
Supplement: Supplementary file 18 — Statistical source data Fig. 3. [file 41590_2024_1862_MOESM18_ESM.xlsx]

## Sheet: Fig 3B
CD4 T cell CD44 expression
129S1Lab N	129S1 Lab Tm	129S1 SF N	129S1 SF Tm	C57BL6 Lab N	C57BL Lab Tm	C57BL6 SF N	C57BL/6 SF Tm	PWK/PhJ Lab N	PWK/PhJ Lab Tm	PWK/PhJ SF N	PWK/PhJ SF Tm
8442	9096	14610	18209	12435	13126	28319	21994	29010	29271	47936	45792
8568	10125	14377	19532	14396	14432	31528	27363	26474	31224	60518	55506
8564	9713	14970	19978	12994	13988	29112	31938	26813	27673	49458	53474
8387	8870	12459	16071	13812	12899	26046	26480	22738	28916		62153
7971	10200		16859		12986	25632	32356		28344		54913
			17914		16478	27055	33053				56385
			15980			30013	26916				50021
						30006	28319				50623
						29951	24970				55889
						20995					50235
						30354
4176	4168	5181	5629	12742	15701	14296	11525	22889	20040	54403	47383
5255	5057	4532	5594	14845	14098	6570	10836	23572		53082	54037
4425	4522	4062	6070	17565	13552	14949	11975	25374		50973
	3719	5960	5888	14502	15573	17985	14142	24698		46722	50167
			6933		13130	16862	11943				50870
						13754	15545				48785
						14378	14481
Tukey's multiple comparisons test	Mean Diff.	95.00% CI of diff.	Below threshold?	Summary	Adjusted P Value
129 Lab N vs. 129 Lab Tm	-300.9	-8963 to 8361	No	ns	>0.9999	A-B
129 Lab N vs. 129 SF N	-2545	-11458 to 6368	No	ns	0.9983	A-C
129 Lab N vs. 129 SF Tm	-5915	-14051 to 2222	No	ns	0.3978	A-D
129 Lab N vs. B6 Lab N	-7188	-16101 to 1725	No	ns	0.2443	A-E
129 Lab N vs. B6 Lab Tm	-7205	-15488 to 1078	No	ns	0.1541	A-F
129 Lab N vs. B6 SF N	-15682	-23257 to -8108	Yes	****	<0.0001	A-G
129 Lab N vs. B6 SF Tm	-14516	-22235 to -6797	Yes	****	<0.0001	A-H
129 Lab N vs. PWK Lab N	-18223	-27135 to -9310	Yes	****	<0.0001	A-I
129 Lab N vs. PWK Lab Tm	-20605	-30232 to -10977	Yes	****	<0.0001	A-J
129 Lab N vs. PWK SF N	-44897	-54123 to -35671	Yes	****	<0.0001	A-K
129 Lab N vs. PWK SF Tm	-45442	-53246 to -37638	Yes	****	<0.0001	A-L
129 Lab Tm vs. 129 SF N	-2244	-10906 to 6417	No	ns	0.9993	B-C
129 Lab Tm vs. 129 SF Tm	-5614	-13474 to 2247	No	ns	0.4259	B-D
129 Lab Tm vs. B6 Lab N	-6887	-15549 to 1775	No	ns	0.2636	B-E
129 Lab Tm vs. B6 Lab Tm	-6904	-14916 to 1108	No	ns	0.1641	B-F
129 Lab Tm vs. B6 SF N	-15381	-22659 to -8104	Yes	****	<0.0001	B-G
129 Lab Tm vs. B6 SF Tm	-14215	-21643 to -6788	Yes	****	<0.0001	B-H
129 Lab Tm vs. PWK Lab N	-17922	-26583 to -9260	Yes	****	<0.0001	B-I
129 Lab Tm vs. PWK Lab Tm	-20304	-29699 to -10908	Yes	****	<0.0001	B-J
129 Lab Tm vs. PWK SF N	-44596	-53579 to -35612	Yes	****	<0.0001	B-K
129 Lab Tm vs. PWK SF Tm	-45141	-52657 to -37625	Yes	****	<0.0001	B-L
129 SF N vs. 129 SF Tm	-3369	-11506 to 4767	No	ns	0.9648	C-D
129 SF N vs. B6 Lab N	-4643	-13555 to 4270	No	ns	0.8465	C-E
129 SF N vs. B6 Lab Tm	-4660	-12943 to 3623	No	ns	0.7705	C-F
129 SF N vs. B6 SF N	-13137	-20712 to -5562	Yes	****	<0.0001	C-G
129 SF N vs. B6 SF Tm	-11971	-19690 to -4252	Yes	****	<0.0001	C-H
129 SF N vs. PWK Lab N	-15677	-24590 to -6764	Yes	****	<0.0001	C-I
129 SF N vs. PWK Lab Tm	-18059	-27686 to -8432	Yes	****	<0.0001	C-J
129 SF N vs. PWK SF N	-42351	-51577 to -33126	Yes	****	<0.0001	C-K
129 SF N vs. PWK SF Tm	-42897	-50701 to -35093	Yes	****	<0.0001	C-L
129 SF Tm vs. B6 Lab N	-1273	-9410 to 6863	No	ns	>0.9999	D-E
129 SF Tm vs. B6 Lab Tm	-1290	-8731 to 6151	No	ns	>0.9999	D-F
129 SF Tm vs. B6 SF N	-9768	-16411 to -3124	Yes	***	0.0002	D-G
129 SF Tm vs. B6 SF Tm	-8602	-15409 to -1794	Yes	**	0.0028	D-H
129 SF Tm vs. PWK Lab N	-12308	-20444 to -4172	Yes	***	0.0001	D-I
129 SF Tm vs. PWK Lab Tm	-14690	-23603 to -5777	Yes	****	<0.0001	D-J
129 SF Tm vs. PWK SF N	-38982	-47460 to -30504	Yes	****	<0.0001	D-K
129 SF Tm vs. PWK SF Tm	-39527	-46431 to -32623	Yes	****	<0.0001	D-L
B6 Lab N vs. B6 Lab Tm	-17.08	-8300 to 8266	No	ns	>0.9999	E-F
B6 Lab N vs. B6 SF N	-8494	-16069 to -919.9	Yes	*	0.0145	E-G
B6 Lab N vs. B6 SF Tm	-7328	-15047 to 390.5	No	ns	0.0795	E-H
B6 Lab N vs. PWK Lab N	-11035	-19948 to -2122	Yes	**	0.0038	E-I
B6 Lab N vs. PWK Lab Tm	-13417	-23044 to -3790	Yes	***	0.0005	E-J
B6 Lab N vs. PWK SF N	-37709	-46935 to -28483	Yes	****	<0.0001	E-K
B6 Lab N vs. PWK SF Tm	-38254	-46058 to -30450	Yes	****	<0.0001	E-L
B6 Lab Tm vs. B6 SF N	-8477	-15299 to -1655	Yes	**	0.0036	F-G
B6 Lab Tm vs. B6 SF Tm	-7311	-14293 to -329.3	Yes	*	0.0315	F-H
B6 Lab Tm vs. PWK Lab N	-11018	-19301 to -2735	Yes	**	0.0012	F-I
B6 Lab Tm vs. PWK Lab Tm	-13400	-22447 to -4353	Yes	***	0.0002	F-J
B6 Lab Tm vs. PWK SF N	-37692	-46311 to -29073	Yes	****	<0.0001	F-K
B6 Lab Tm vs. PWK SF Tm	-38237	-45313 to -31161	Yes	****	<0.0001	F-L
B6 SF N vs. B6 SF Tm	1166	-4959 to 7291	No	ns	>0.9999	G-H
B6 SF N vs. PWK Lab N	-2540	-10115 to 5034	No	ns	0.9932	G-I
B6 SF N vs. PWK Lab Tm	-4922	-13325 to 3481	No	ns	0.7223	G-J
B6 SF N vs. PWK SF N	-29214	-37155 to -21274	Yes	****	<0.0001	G-K
B6 SF N vs. PWK SF Tm	-29760	-35992 to -23528	Yes	****	<0.0001	G-L
B6 SF Tm vs. PWK Lab N	-3706	-11425 to 4013	No	ns	0.9048	H-I
B6 SF Tm vs. PWK Lab Tm	-6088	-14622 to 2445	No	ns	0.4275	H-J
B6 SF Tm vs. PWK SF N	-30381	-38459 to -22302	Yes	****	<0.0001	H-K
B6 SF Tm vs. PWK SF Tm	-30926	-37332 to -24519	Yes	****	<0.0001	H-L
PWK Lab N vs. PWK Lab Tm	-2382	-12009 to 7245	No	ns	0.9996	I-J
PWK Lab N vs. PWK SF N	-26674	-35900 to -17448	Yes	****	<0.0001	I-K
PWK Lab N vs. PWK SF Tm	-27220	-35024 to -19415	Yes	****	<0.0001	I-L
PWK Lab Tm vs. PWK SF N	-24292	-34210 to -14375	Yes	****	<0.0001	J-K
PWK Lab Tm vs. PWK SF Tm	-24838	-33448 to -16227	Yes	****	<0.0001	J-L
PWK SF N vs. PWK SF Tm	-545.2	-8705 to 7614	No	ns	>0.9999	K-L

## Sheet: Fig 3C
CD44+ B220+ of CD45+
129S1Lab N	129S1 Lab Tm	129S1 SF N	129S1 SF Tm	C57BL6 Lab N	C57BL Lab Tm	C57BL6 SF N	C57BL/6 SF Tm	PWK/PhJ Lab N	PWK/PhJ Lab Tm	PWK/PhJ SF N	PWK/PhJ SF Tm
0.611	1.14	1.61	3.01	0.905	0.889	4.85	4.49		0.84	1.94	1.71
0.554	1.77	2.24	3.89	0.664	1.49	8.99	3.95	0.613	0.704	2.24	3.43
0.56	1.36	2.79	5.35	0.778	1.16	5.93	3.82	0.503	1.8	1.27	3.29
0.606	1.24	2.31	2.7	0.461	0.826	4.78	4.11	0.386	0.442		3.42
0.635	1.14		3.87		0.989	3.95	5.12	0.402			3.63
			3.53		1.23	4.83	4.88				5.23
			3.17			5.87	4.36		0.549		3.72
						7.38	3.38				2.99
							3.82				3.26
											2.92
						6.07
						2.05
						5.47
								0.539	0.408	1.23	3.29
1.33	3.06	2.17	3.95	1.65	1.26	3.07	3.35	0.362		0.924	2.56
1.35	1.86	1.82	3.82	2.13	1.18	2.9	3.87	0.461		0.958
1.87	2.06	2.31	3.66	1.57	2.03	2.22	1.14	0.625		0.806	3.76
	2.05	2.2	1.69	1.1	2.77	1.56	3.63				2.63
			4.66		1.38	1.52	4.63				4.21
						3.13	1.5
						1.96	3.47
Tukey's multiple comparisons test	Mean Diff.	95.00% CI of diff.	Below threshold?	Summary	Adjusted P Value
129 Lab N vs. 129 Lab Tm	-0.8027	-2.514 to 0.9088	No	ns	0.9179	A-B
129 Lab N vs. 129 SF N	-1.242	-3.003 to 0.5194	No	ns	0.4464	A-C
129 Lab N vs. 129 SF Tm	-2.669	-4.277 to -1.061	Yes	****	<0.0001	A-D
129 Lab N vs. B6 Lab N	-0.2178	-1.979 to 1.543	No	ns	>0.9999	A-E
129 Lab N vs. B6 Lab Tm	-0.4427	-2.079 to 1.194	No	ns	0.999	A-F
129 Lab N vs. B6 SF N	-3.312	-4.809 to -1.815	Yes	****	<0.0001	A-G
129 Lab N vs. B6 SF Tm	-2.781	-4.306 to -1.255	Yes	****	<0.0001	A-H
129 Lab N vs. PWK Lab N	0.4531	-1.308 to 2.214	No	ns	0.9994	A-I
129 Lab N vs. PWK Lab Tm	0.149	-1.753 to 2.051	No	ns	>0.9999	A-J
129 Lab N vs. PWK SF N	-0.3988	-2.222 to 1.424	No	ns	0.9999	A-K
129 Lab N vs. PWK SF Tm	-2.397	-3.939 to -0.8551	Yes	****	<0.0001	A-L
129 Lab Tm vs. 129 SF N	-0.439	-2.151 to 1.273	No	ns	0.9994	B-C
129 Lab Tm vs. 129 SF Tm	-1.866	-3.419 to -0.3129	Yes	**	0.0059	B-D
129 Lab Tm vs. B6 Lab N	0.585	-1.127 to 2.297	No	ns	0.9921	B-E
129 Lab Tm vs. B6 Lab Tm	0.36	-1.223 to 1.943	No	ns	0.9998	B-F
129 Lab Tm vs. B6 SF N	-2.509	-3.947 to -1.071	Yes	****	<0.0001	B-G
129 Lab Tm vs. B6 SF Tm	-1.978	-3.445 to -0.5101	Yes	***	0.001	B-H
129 Lab Tm vs. PWK Lab N	1.256	-0.4557 to 2.967	No	ns	0.3831	B-I
129 Lab Tm vs. PWK Lab Tm	0.9517	-0.9047 to 2.808	No	ns	0.8596	B-J
129 Lab Tm vs. PWK SF N	0.4039	-1.371 to 2.179	No	ns	0.9998	B-K
129 Lab Tm vs. PWK SF Tm	-1.594	-3.080 to -0.1093	Yes	*	0.0241	B-L
129 SF N vs. 129 SF Tm	-1.427	-3.035 to 0.1806	No	ns	0.1339	C-D
129 SF N vs. B6 Lab N	1.024	-0.7372 to 2.785	No	ns	0.7315	C-E
129 SF N vs. B6 Lab Tm	0.7991	-0.8376 to 2.436	No	ns	0.8946	C-F
129 SF N vs. B6 SF N	-2.07	-3.567 to -0.5737	Yes	***	0.0006	C-G
129 SF N vs. B6 SF Tm	-1.539	-3.064 to -0.01353	Yes	*	0.0459	C-H
129 SF N vs. PWK Lab N	1.695	-0.06629 to 3.456	No	ns	0.0709	C-I
129 SF N vs. PWK Lab Tm	1.391	-0.5115 to 3.293	No	ns	0.3887	C-J
129 SF N vs. PWK SF N	0.843	-0.9800 to 2.666	No	ns	0.925	C-K
129 SF N vs. PWK SF Tm	-1.155	-2.697 to 0.3867	No	ns	0.3506	C-L
129 SF Tm vs. B6 Lab N	2.451	0.8434 to 4.059	Yes	****	<0.0001	D-E
129 SF Tm vs. B6 Lab Tm	2.226	0.7558 to 3.696	Yes	***	0.0001	D-F
129 SF Tm vs. B6 SF N	-0.6433	-1.956 to 0.6694	No	ns	0.8921	D-G
129 SF Tm vs. B6 SF Tm	-0.1117	-1.457 to 1.233	No	ns	>0.9999	D-H
129 SF Tm vs. PWK Lab N	3.122	1.514 to 4.730	Yes	****	<0.0001	D-I
129 SF Tm vs. PWK Lab Tm	2.818	1.057 to 4.579	Yes	****	<0.0001	D-J
129 SF Tm vs. PWK SF N	2.27	0.5948 to 3.945	Yes	***	0.0009	D-K
129 SF Tm vs. PWK SF Tm	0.2717	-1.093 to 1.636	No	ns	>0.9999	D-L
B6 Lab N vs. B6 Lab Tm	-0.2249	-1.862 to 1.412	No	ns	>0.9999	E-F
B6 Lab N vs. B6 SF N	-3.094	-4.591 to -1.598	Yes	****	<0.0001	E-G
B6 Lab N vs. B6 SF Tm	-2.563	-4.088 to -1.038	Yes	****	<0.0001	E-H
B6 Lab N vs. PWK Lab N	0.6709	-1.090 to 2.432	No	ns	0.9811	E-I
B6 Lab N vs. PWK Lab Tm	0.3668	-1.536 to 2.269	No	ns	>0.9999	E-J
B6 Lab N vs. PWK SF N	-0.181	-2.004 to 1.642	No	ns	>0.9999	E-K
B6 Lab N vs. PWK SF Tm	-2.179	-3.721 to -0.6373	Yes	***	0.0004	E-L
B6 Lab Tm vs. B6 SF N	-2.869	-4.218 to -1.521	Yes	****	<0.0001	F-G
B6 Lab Tm vs. B6 SF Tm	-2.338	-3.717 to -0.9582	Yes	****	<0.0001	F-H
B6 Lab Tm vs. PWK Lab N	0.8958	-0.7409 to 2.532	No	ns	0.8	F-I
B6 Lab Tm vs. PWK Lab Tm	0.5917	-1.196 to 2.379	No	ns	0.9939	F-J
B6 Lab Tm vs. PWK SF N	0.0439	-1.659 to 1.747	No	ns	>0.9999	F-K
B6 Lab Tm vs. PWK SF Tm	-1.954	-3.353 to -0.5563	Yes	***	0.0005	F-L
B6 SF N vs. B6 SF Tm	0.5317	-0.6786 to 1.742	No	ns	0.9466	G-H
B6 SF N vs. PWK Lab N	3.765	2.269 to 5.262	Yes	****	<0.0001	G-I
B6 SF N vs. PWK Lab Tm	3.461	1.801 to 5.122	Yes	****	<0.0001	G-J
B6 SF N vs. PWK SF N	2.913	1.344 to 4.482	Yes	****	<0.0001	G-K
B6 SF N vs. PWK SF Tm	0.915	-0.3164 to 2.146	No	ns	0.3634	G-L
B6 SF Tm vs. PWK Lab N	3.234	1.708 to 4.759	Yes	****	<0.0001	H-I
B6 SF Tm vs. PWK Lab Tm	2.93	1.243 to 4.616	Yes	****	<0.0001	H-J
B6 SF Tm vs. PWK SF N	2.382	0.7855 to 3.978	Yes	***	0.0001	H-K
B6 SF Tm vs. PWK SF Tm	0.3833	-0.8826 to 1.649	No	ns	0.9972	H-L
PWK Lab N vs. PWK Lab Tm	-0.3041	-2.206 to 1.598	No	ns	>0.9999	I-J
PWK Lab N vs. PWK SF N	-0.8519	-2.675 to 0.9711	No	ns	0.9197	I-K
PWK Lab N vs. PWK SF Tm	-2.85	-4.392 to -1.308	Yes	****	<0.0001	I-L
PWK Lab Tm vs. PWK SF N	-0.5478	-2.507 to 1.412	No	ns	0.9986	J-K
PWK Lab Tm vs. PWK SF Tm	-2.546	-4.248 to -0.8447	Yes	***	0.0001	J-L
PWK SF N vs. PWK SF Tm	-1.998	-3.611 to -0.3861	Yes	**	0.0038	K-L

## Sheet: Fig 3D
CD44+B220+ B cells
129 Lab N	129 Lab Tm	129 SF N	129 SF Tm	B6 Lab N	B6 Lab Tm	B6 SF N	B6 SF Tm	PWK Lab N	PWK Lab Tm	PWK SF N	PWK SF Tm
70387.2	384750	783426	1044470	71087.8	136773	496398	1526600	12934.3	17760.2	170429	190922
44901.7	412587	566720	1152996	44255.6	286900	1233428	1671640	7419.25	29274	59024	277830
57092	311100	876060	2818380	34115.3	293828	624132	1676216	2663.4	53292.8	50673	197729
72629.1	274660	311388	1035720	33122.8	212530	172558	1283142	11195.7	162090		207081
73977.5	267843		1411002		307777	158988	1916928		10166		261542
			1096418		307623	426006	2593232				411862
			1380218			483688	767360				358794
						409959	646932				282854
						417920	1584536				306603
						58937.5					401354
						155348
9709	165240	299460	2749200	106590	236250	643779	553755	7168.7	7792.8	20356.5	55765.5
60075	43896	177632	3009396	156448	46964	1261500	65016	4443.55		11411.4	73600
171386	58916	1711248	385764	147423	93786	737928	110466	5289.98		7759.8	44180
	156005	1711600	471510	9185	115509	360828	540144	5906.25		8019.7	146754
			301036		60444	342000	1104255				203554
						298602	85950
						500388	881727
Tukey's multiple comparisons test	Mean Diff.	95.00% CI of diff.	Below threshold?	Summary	Adjusted P Value
129 Lab N vs. 129 Lab Tm	-160536	-887793 to 566721	No	ns	0.9999	A-B
129 Lab N vs. 129 SF N	-734672	-1483013 to 13669	No	ns	0.0593	A-C
129 Lab N vs. 129 SF Tm	-1334656	-2017795 to -651517	Yes	****	<0.0001	A-D
129 Lab N vs. B6 Lab N	-5259	-753600 to 743082	No	ns	>0.9999	A-E
129 Lab N vs. B6 Lab Tm	-120742	-816191 to 574706	No	ns	>0.9999	A-F
129 Lab N vs. B6 SF N	-417891	-1053858 to 218077	No	ns	0.5583	A-G
129 Lab N vs. B6 SF Tm	-992974	-1641057 to -344892	Yes	****	<0.0001	A-H
129 Lab N vs. PWK Lab N	62892	-685449 to 811233	No	ns	>0.9999	A-I
129 Lab N vs. PWK Lab Tm	23290	-785011 to 831591	No	ns	>0.9999	A-J
129 Lab N vs. PWK SF N	23209	-751398 to 797816	No	ns	>0.9999	A-K
129 Lab N vs. PWK SF Tm	-158009	-813252 to 497235	No	ns	0.9997	A-L
129 Lab Tm vs. 129 SF N	-574137	-1301393 to 153120	No	ns	0.2735	B-C
129 Lab Tm vs. 129 SF Tm	-1174121	-1834096 to -514146	Yes	****	<0.0001	B-D
129 Lab Tm vs. B6 Lab N	155277	-571980 to 882534	No	ns	0.9999	B-E
129 Lab Tm vs. B6 Lab Tm	39793	-632916 to 712502	No	ns	>0.9999	B-F
129 Lab Tm vs. B6 SF N	-257355	-868373 to 353663	No	ns	0.9602	B-G
129 Lab Tm vs. B6 SF Tm	-832438	-1456056 to -208821	Yes	**	0.0012	B-H
129 Lab Tm vs. PWK Lab N	223428	-503829 to 950685	No	ns	0.9968	B-I
129 Lab Tm vs. PWK Lab Tm	183826	-604995 to 972647	No	ns	0.9998	B-J
129 Lab Tm vs. PWK SF N	183745	-570512 to 938002	No	ns	0.9996	B-K
129 Lab Tm vs. PWK SF Tm	2527	-628530 to 633584	No	ns	>0.9999	B-L
129 SF N vs. 129 SF Tm	-599984	-1283123 to 83155	No	ns	0.1443	C-D
129 SF N vs. B6 Lab N	729413	-18928 to 1477754	No	ns	0.0633	C-E
129 SF N vs. B6 Lab Tm	613930	-81519 to 1309378	No	ns	0.1392	C-F
129 SF N vs. B6 SF N	316781	-319186 to 952749	No	ns	0.8812	C-G
129 SF N vs. B6 SF Tm	-258302	-906384 to 389781	No	ns	0.9734	C-H
129 SF N vs. PWK Lab N	797564	49223 to 1545905	Yes	*	0.0261	C-I
129 SF N vs. PWK Lab Tm	757962	-50338 to 1566263	No	ns	0.0881	C-J
129 SF N vs. PWK SF N	757881	-16725 to 1532488	No	ns	0.0612	C-K
129 SF N vs. PWK SF Tm	576664	-78580 to 1231907	No	ns	0.1422	C-L
129 SF Tm vs. B6 Lab N	1329397	646258 to 2012536	Yes	****	<0.0001	D-E
129 SF Tm vs. B6 Lab Tm	1213914	589163 to 1838664	Yes	****	<0.0001	D-F
129 SF Tm vs. B6 SF N	916765	358985 to 1474546	Yes	****	<0.0001	D-G
129 SF Tm vs. B6 SF Tm	341682	-229873 to 913237	No	ns	0.6958	D-H
129 SF Tm vs. PWK Lab N	1397548	714409 to 2080687	Yes	****	<0.0001	D-I
129 SF Tm vs. PWK Lab Tm	1357947	609605 to 2106288	Yes	****	<0.0001	D-J
129 SF Tm vs. PWK SF N	1357865	646051 to 2069680	Yes	****	<0.0001	D-K
129 SF Tm vs. PWK SF Tm	1176648	596985 to 1756310	Yes	****	<0.0001	D-L
B6 Lab N vs. B6 Lab Tm	-115484	-810932 to 579965	No	ns	>0.9999	E-F
B6 Lab N vs. B6 SF N	-412632	-1048600 to 223336	No	ns	0.5778	E-G
B6 Lab N vs. B6 SF Tm	-987715	-1635798 to -339633	Yes	****	<0.0001	E-H
B6 Lab N vs. PWK Lab N	68151	-680190 to 816492	No	ns	>0.9999	E-I
B6 Lab N vs. PWK Lab Tm	28549	-779752 to 836850	No	ns	>0.9999	E-J
B6 Lab N vs. PWK SF N	28468	-746139 to 803075	No	ns	>0.9999	E-K
B6 Lab N vs. PWK SF Tm	-152750	-807994 to 502494	No	ns	0.9998	E-L
B6 Lab Tm vs. B6 SF N	-297148	-869939 to 275643	No	ns	0.8499	F-G
B6 Lab Tm vs. B6 SF Tm	-872232	-1458444 to -286019	Yes	***	0.0001	F-H
B6 Lab Tm vs. PWK Lab N	183634	-511814 to 879083	No	ns	0.9992	F-I
B6 Lab Tm vs. PWK Lab Tm	144033	-615562 to 903628	No	ns	>0.9999	F-J
B6 Lab Tm vs. PWK SF N	143952	-579685 to 867588	No	ns	>0.9999	F-K
B6 Lab Tm vs. PWK SF Tm	-37266	-631386 to 556854	No	ns	>0.9999	F-L
B6 SF N vs. B6 SF Tm	-575083	-1089332 to -60835	Yes	*	0.015	G-H
B6 SF N vs. PWK Lab N	480783	-155185 to 1116750	No	ns	0.3369	G-I
B6 SF N vs. PWK Lab Tm	441181	-264362 to 1146724	No	ns	0.6331	G-J
B6 SF N vs. PWK SF N	441100	-225575 to 1107775	No	ns	0.5475	G-K
B6 SF N vs. PWK SF Tm	259882	-263362 to 783127	No	ns	0.8832	G-L
B6 SF Tm vs. PWK Lab N	1055866	407784 to 1703949	Yes	****	<0.0001	H-I
B6 SF Tm vs. PWK Lab Tm	1016264	299782 to 1732747	Yes	***	0.0004	H-J
B6 SF Tm vs. PWK SF N	1016183	337941 to 1694425	Yes	***	0.0001	H-K
B6 SF Tm vs. PWK SF Tm	834965	297061 to 1372870	Yes	****	<0.0001	H-L
PWK Lab N vs. PWK Lab Tm	-39602	-847903 to 768699	No	ns	>0.9999	I-J
PWK Lab N vs. PWK SF N	-39683	-814290 to 734924	No	ns	>0.9999	I-K
PWK Lab N vs. PWK SF Tm	-220901	-876144 to 434343	No	ns	0.9929	I-L
PWK Lab Tm vs. PWK SF N	-81.19	-832758 to 832596	No	ns	>0.9999	J-K
PWK Lab Tm vs. PWK SF Tm	-181299	-904265 to 541667	No	ns	0.9995	J-L
PWK SF N vs. PWK SF Tm	-181218	-866306 to 503870	No	ns	0.9992	K-L
