# Supplementary material for: Genetic and environmental interactions contribute to immune variation in rewilded mice
Source: Nat Immunol. 2024 Jun 14;25(7):1270–82. doi: 10.1038/s41590-024-01862-5 (PMC11224019; doi:10.1038/s41590-024-01862-5)
Supplement: Supplementary file 19 — Statistical source data Fig. 4. [file 41590_2024_1862_MOESM19_ESM.xlsx]

## Sheet: Fig 4A
Effecrt size Pseudo R^2
Genotype	Environment	Infection_Status	Block2
0.0642	0.00922	0.00208	0.0769
Effect size Pseudo R^2
Gen * Env	Gen * Inf. Status	Env * Inf Status	Gen * Env * Inf Status
0.0117964	0.0131876	0.00421692	0.00371249
	Statistic	Numer DF	Pseudo R2	Permutation p-value
(Omnibus)	0.772772	12	0.435912	0
Environment	0.00785552	1	0.00443121	0.426
Infection	0.00233935	1	0.0013196	0.944
Genotype	0.14577	2	0.0822272	0
Block	0.204412	1	0.115306	0
Environment:Infection	0.00883134	1	0.00498166	0.384
Location:Genotype	0.0157771	2	0.00889969	0.5
Infection:Genotype	0.0280869	2	0.0158435	0.116
Location:Infection:Genotype	0.0114433	2	0.00645505	0.72

## Sheet: Fig 4B
Data File S7 - Plasma Cytokines (pg/mL)
PrincetonID	Genotype	Location	InfectionStatus	Block	IFN-gamma	IL-5	TNF-a	IL-6	IL-17A	IL-22
271	C57BL/6	Lab	Uninfected	2	3.88	12.25	25.46	4.31	9.44	1.68
275	C57BL/6	SF	Uninfected	2	2.87	5.81	7.47	3.52	9.12	26.5
274	C57BL/6	SF	Uninfected	2	0.98	19.53	5.32	6.82	6.27	5.04
273	C57BL/6	SF	Infected	2	17.34	17	23.25	11.65	22.18	146.92
272	C57BL/6	Lab	Infected	2	31.63	67.13	18.53	4.62	18.96	10.6
288	C57BL/6	SF	Infected	2	6.53	1.89	25.27	75.61	17.02	14.48
286	C57BL/6	Lab	Infected	2	217.04	7.18	34.96	5.81	40.84	41.23
287	C57BL/6	SF	Uninfected	2	0.84	2.06	9.75	4.4	78.03	2.43
290	C57BL/6	Lab	Uninfected	2	2.76	3.34	10.66	2.78	28.16	11.54
289	C57BL/6	SF	Infected	2	108.22	8.3	32.99	3.25	9.6	0.31
279	C57BL/6	Lab	Infected	2	3.95	5.6	24.97	5.41	94.44	0.18
277	C57BL/6	SF	Infected	2	24.3	7.87	17.8	13.19	3.66	6.81
276	C57BL/6	Lab	Uninfected	2	1.75	2.74	24.76	6.22	108.4	2.04
280	C57BL/6	SF	Uninfected	2	0.11	9.94	9.46	34.58	41.48	17.46
285	C57BL/6	Lab	Infected	2	91.31	4.52	31.24	8.46	13.06	18.33
284	C57BL/6	SF	Infected	2	36.87	21.52	20.25	105.94	52.78	26.35
282	C57BL/6	SF	Infected	2	551.15	7.79	58.55	11.7	19.49	21.92
295	C57BL/6	Lab	Infected	2	186.4	7.16	26.1	6.35	12.78	22.66
293	C57BL/6	Lab	Uninfected	2	0.08	2.93	2	3.41	4.95	11.69
292	C57BL/6	SF	Infected	2	0.08	15.58	7.01	26.7	3.9	10.55
296	C57BL/6	Lab	Uninfected	2	0.97	2.95	2	3.51	9.36	27.18
300	C57BL/6	SF	Infected	2	1397.9	7.36	51.62	44.11	83.36	260.8
299	C57BL/6	Lab	Infected	2	15.45	5.53	11.43	4.48	5.79	34.03
298	C57BL/6	SF	Uninfected	2	32.65	7.52	8.01	3.39	22.61	4.62
297	C57BL/6	SF	Infected	2	2.04	9.81	7.95	23.41	12.68	27.49
105	129S1	Lab	Uninfected	2	0.08	11.23	4.24	2.49	0.86	0.18
106	129S1	SF	Infected	2	0.2	81.26	6.31	26.94	4.19	94.67
107	129S1	Lab	Infected	2	13.54	30.28	2	81.24	172.11	0.18
104	129S1	SF	Uninfected	2	31.67	257.85	2	124.57	194	4.84
116	129S1	Lab	Uninfected	2	0.08	15.48	7.98	3.66	9.35	0.18
118	129S1	SF	Infected	2	0.56	80.7	2	13.21	5.68	0.18
115	129S1	Lab	Infected	2	0.08	18.59	7.38	8.22	6.69	0.18
114	129S1	SF	Uninfected	2	1.26	91.15	2.01	6.19	11.91	0.35
110	129S1	SF	Infected	2	0.08	80.02	2	5.17	0.19	18.6
113	129S1	Lab	Uninfected	2	0.68	32.58	11.89	6.39	5.83	0.18
111	129S1	SF	Uninfected	2	0.25	33.96	11.47	10.7	94.04	48.23
112	129S1	Lab	Infected	2	6.74	33.3	2	4.21	2.86	0.18
123	129S1	SF	Uninfected	2	0.89	230.46	2	8.96	1.4	0.18
120	129S1	SF	Infected	2	0.08	135.54	2	3.57	1.27	0.18
122	129S1	SF	Infected	2	24.57	33.35	3.38	9.63	3.53	8.18
121	129S1	Lab	Infected	2	8.48	30.83	12.01	3.39	1.38	6.85
119	129S1	Lab	Uninfected	2	0.11	19.33	8.11	2.81	11.79	4.42
102	129S1	Lab	Uninfected	2	38	48.83	9.29	385.21	419.23	0.18
101	129S1	Lab	Infected	2	0.71	18.82	12.81	10.55	18.06	3.18
103	129S1	SF	Infected	2	0.01	12.74	3.05	2.48	0.56	2.12
316	PWK/PhJ	SF	Infected	2	1.83	6.64	6.55	17.38	59.9	61.64
314	PWK/PhJ	SF	Infected	2	2.47	6.75	7.34	47.4	6.15	19.43
307	PWK/PhJ	SF	Uninfected	2	0.08	5.72	12.15	80.51	0.87	10.74
308	PWK/PhJ	Lab	Infected	2	0.1	1.57	6.18	8.38	0.19	0.18
309	PWK/PhJ	Lab	Infected	2	0.53	13.96	3.21	7.78	33.69	17.57
306	PWK/PhJ	Lab	Uninfected	2	0.6	0.53	2	6.45	44.07	17.09
303	PWK/PhJ	Lab	Uninfected	2	0.08	22.97	2	19.51	4.44	17.11
304	PWK/PhJ	SF	Uninfected	2	1.98	8.01	2	31.38	12.32	25.55
301	PWK/PhJ	Lab	Infected	2	0.08	1.41	2	6.97	3.14	0.18
302	PWK/PhJ	SF	Infected	2	8.57	6.59	18.84	48.87	23.17	10.64
319	PWK/PhJ	Lab	Infected	2	5.12	0.11	15.07	145.41	62.33	22.16
317	PWK/PhJ	SF	Infected	2	1.65	7.52	7.41	92.16	82.39	63.3
318	PWK/PhJ	SF	Infected	2	1.59	4.29	15.69	40.01	62.27	60.27
321	PWK/PhJ	Lab	Uninfected	2	0.08	1.65	10.62	3.91	1.5	6.99
320	PWK/PhJ	SF	Uninfected	2	0.08	4.66	2	11.21	7.88	24.39
323	PWK/PhJ	Lab	Infected	2	0.08	1.97	2	8.21	5.34	9.47
325	PWK/PhJ	Lab	Uninfected	2	0.15	2.36	2	16.78	10.23	2.08
324	PWK/PhJ	SF	Infected	2	0.62	3.69	14.05	46.59	58.9	272.85
360	PWK/PhJ	SF	Infected	2	8.4	2.59	17.49	45.69	39.59	51.74
310	PWK/PhJ	SF	Infected	2	0.08	2.07	2	45.51	23.89	7.24
311	PWK/PhJ	SF	Uninfected	2	0.2	6.84	3.27	8.3	13.38	16.02
313	PWK/PhJ	Lab	Uninfected	2	0.08	1.2	20.5	31.55	32.67	15.83
312	PWK/PhJ	Lab	Infected	2	8.09	2.94	3.93	8.65	12.91	0.47
33	C57BL/6	SF	Uninfected	2	0.09	91.43	9.26	9.74	33.13	46.67
402	C57BL/6	SF	Uninfected	1	0.78	10.2	5.02	23.37	2.08	0.32
403	C57BL/6	Lab	Uninfected	1	0.83	0.4	8.7	17.47	17.01	22.49
404	C57BL/6	Lab	Infected	1	4.67	2.57	3.32	19.29	3.26	17.31
405	C57BL/6	Lab	Uninfected	1	1.67	5.75	4.1	12.7	3.95	3.24
406	C57BL/6	SF	Infected	1	170.25	5.03	15.22	1086.15	6.7	19.74
407	C57BL/6	SF	Infected	1	105.41	18.42	11.71	6.1	2.99	4.65
408	C57BL/6	SF	Uninfected	1	0.9	2.1	3.8	32.11	1.86	0.42
409	C57BL/6	Lab	Infected	1	1.12	3.02	6.78	88.29	6.44	10.92
410	C57BL/6	Lab	Infected	1	1.09	3.03	5.34	40.55	8.71	6.44
411	C57BL/6	SF	Infected	1	9.67	4.46	1.37	9.6	2.53	4.64
412	C57BL/6	SF	Uninfected	1	0.92	14.03	5.82	18.81	2.95	3.32
413	C57BL/6	SF	Infected	1	14.67	1.18	7.11	1124.85	3.77	1.58
477	C57BL/6	Lab	Uninfected	1	1.1	0.4	2.5	9.92	4.01	1.01
415	C57BL/6	SF	Uninfected	1	0.93	3.88	3.67	27.7	3.36	1.57
416	C57BL/6	SF	Infected	1	27.42	1.34	6.22	39.97	15.49	7.77
417	C57BL/6	Lab	Uninfected	1	1.09	0.65	2.3	21.93	2.64	1.47
419	C57BL/6	Lab	Infected	1	6162.1	0.4	28.69	54.45	2.85	22.02
420	C57BL/6	Lab	Infected	1	8.21	0.4	3.21	9.18	2.63	2.11
421	C57BL/6	SF	Uninfected	1	1.1	53.91	20.22	25.34	30.35	2.58
422	C57BL/6	Lab	Uninfected	1	0.62	2.06	0.05	13.99	5.64	2.02
423	C57BL/6	SF	Infected	1	21.85	4.38	7.42	32.55	2.4	8.63
424	C57BL/6	SF	Infected	1	19.68	23.22	10.05	35.8	5.67	18.83
425	129S1	SF	Infected	1	26.8	39.69	6.93	13.87	1.73	25.3
426	129S1	Lab	Infected	1	25.5	25.26	3.56	8.35	4.68	11.96
427	129S1	SF	Uninfected	1	1.26	77.6	4.58	11.29	1.55	0.43
428	129S1	Lab	Uninfected	1	0.79	11.64	3.83	0.45	0.47	1.38
429	129S1	SF	Infected	1	5.34	12.43	5.45	13.07	0.77	0.41
433	129S1	Lab	Infected	1	0.56	32.68	3.43	3.58	2.46	3.07
434	129S1	Lab	Uninfected	1	0.51	22.5	2.35	0.48	1.71	6.06
435	129S1	Lab	Uninfected	1	0.85	28.51	2.05	3.87	4.08	16.32
66666	129S1	SF	Uninfected	1	0.78	12.09	1.93	6.52	1.87	0.1
437	129S1	SF	Infected	1	1.09	18.43	5.43	12.51	2.38	8.46
438	129S1	Lab	Infected	1	0.85	20.01	1.95	0.45	0.49	0.1
440	129S1	Lab	Infected	1	0.83	6.75	2.99	1.49	0.9	9.86
441	129S1	SF	Uninfected	1	0.65	21.97	0.05	12.9	6.38	0.1
478	129S1	Lab	Uninfected	1	0.67	5.16	1.42	1.62	0.33	3.25
475	129S1	SF	Uninfected	1	0.39	18.13	1.28	9.24	2.14	1.82
445	129S1	Lab	Uninfected	1	0.46	11.92	3.4	1.26	1.65	6.46
446	129S1	SF	Uninfected	1	215.54	24.12	3.33	13.23	1.93	5.54
447	129S1	Lab	Infected	1	0.5	27.58	3.75	1.56	1.6	3.68
476	129S1	SF	Infected	1	12.02	16.15	3.19	12.71	42.04	2.28
450	PWK/PhJ	SF	Uninfected	1	1.1	3.8	12.6	11.4	1.95	1.82
451	PWK/PhJ	Lab	Infected	1	0.47	0.4	2.08	12.6	9.31	1.37
452	PWK/PhJ	SF	Infected	1	0.74	0.61	0.38	15.34	1.04	0.12
453	PWK/PhJ	SF	Infected	1	0.63	0.4	0.06	19.08	0.82	1.33
454	PWK/PhJ	Lab	Uninfected	1	0.29	2.52	4	10.92	1.36	0.1
455	PWK/PhJ	Lab	Infected	1	0.46	0.4	0.23	4.62	1.34	0.1
456	PWK/PhJ	Lab	Uninfected	1	0.3	0.4	1.66	5.85	0.63	0.1
459	PWK/PhJ	SF	Uninfected	1	0.19	2.52	7.1	12.02	0.71	0.1
460	PWK/PhJ	Lab	Infected	1	0.24	0.47	0.05	1.78	0.59	0.1
461	PWK/PhJ	Lab	Uninfected	1	0.46	0.31	2.09	1.27	1.74	0.21
464	PWK/PhJ	SF	Infected	1	1.24	0.4	3.44	17.37	0.28	1.42
465	PWK/PhJ	SF	Uninfected	1	0.32	0.4	6.74	12.26	1.64	1.14
466	PWK/PhJ	SF	Infected	1	0.09	0.4	0.05	9.79	1.14	0.1
467	PWK/PhJ	Lab	Infected	1	0.22	0.49	1.21	38.08	4.53	4.74
468	PWK/PhJ	Lab	Uninfected	1	0.35	0.59	1.45	1.03	0.93	1.56
470	PWK/PhJ	Lab	Infected	1	1.17	0.4	0.79	3.6	0.3	0.1
471	PWK/PhJ	SF	Uninfected	1	0.79	0.4	5.65	5.04	0.74	0.1
472	PWK/PhJ	Lab	Uninfected	1	0.06	0.4	0.05	1.5	0.23	0.1
474	PWK/PhJ	SF	Infected	1	0.6	0.4	3.44	4.43	0.97	0.36

## Sheet: Fig 4D
	129S1 Lab N																				129S1 Lab Tm																				129S1 SF N
IFN-γ (A4)	0.79	0.51	0.85	0.67	0.46	0.08	0.08	0.68	0.11	38											25.5	0.56	0.85	0.83	0.5	13.54	0.08	6.74	8.48	0.71											1.26	0.78	0.65	0.39	215.54	31.67	1.26	0.25	0.89
IL-5 (A5)	11.64	22.5	28.51	5.16	11.92	11.23	15.48	32.58	19.33	48.83											25.26	32.68	20.01	6.75	27.58	30.28	18.59	33.3	30.83	18.82											77.6	12.09	21.97	18.13	24.12	257.85	91.15	33.96	230.46
TNF-α (A6)	3.83	2.35	2.05	1.42	3.4	4.24	7.98	11.89	8.11	9.29											3.56	3.43	1.95	2.99	3.75	2	7.38	2	12.01	12.81											4.58	1.93	0.05	1.28	3.33	2	2.01	11.47	2
IL-6 (A8)	0.45	0.48	3.87	1.62	1.26	2.49	3.66	6.39	2.81	385.21											8.35	3.58	0.45	1.49	1.56	81.24	8.22	4.21	3.39	10.55											11.29	6.52	12.9	9.24	13.23	124.57	6.19	10.7	8.96
IL-17A (B4)	0.47	1.71	4.08	0.33	1.65	0.86	9.35	5.83	11.79	419.23											4.68	2.46	0.49	0.9	1.6	172.11	6.69	2.86	1.38	18.06											1.55	1.87	6.38	2.14	1.93	194	11.91	94.04	1.4
IL-22 (B7)	1.38	6.06	16.32	3.25	6.46	0.18	0.18	0.18	4.42	0.18											11.96	3.07	0.1	9.86	3.68	0.18	0.18	0.18	6.85	3.18											0.43	0.1	0.1	1.82	5.54	4.84	0.35	48.23	0.18
