# Supplementary material for: Genetic and environmental interactions contribute to immune variation in rewilded mice
Source: Nat Immunol. 2024 Jun 14;25(7):1270–82. doi: 10.1038/s41590-024-01862-5 (PMC11224019; doi:10.1038/s41590-024-01862-5)
Supplement: Supplementary file 20 — Statistical source data Fig. 5. [file 41590_2024_1862_MOESM20_ESM.xlsx]

## Sheet: Fig 5A
Effect size (Pseudo R^2)
Genotype	Environment	Infection_Status
0.0767883	0.0286946	0.0163602
Effect size (Pseudo R^2)
Gen * Env	Gen * Inf. Status	Env * Inf Status	Gen * Env * Inf Status
0.058768	0.0545703	0.0104651	0.0444001
	Statistic	Numer DF	Pseudo R2	Permutation p-value
(Omnibus)	0.727833	11	0.42124	0
LocationSF	0.0282676	1	0.0163602	0.326
Infection_StatusTm	0.0495795	1	0.0286946	0.056
Genotype	0.132677	2	0.0767883	0.028
LocationSF:Infection_StatusTm	0.018082	1	0.0104651	0.752
LocationSF:Genotype	0.101541	2	0.058768	0.032
Infection_StatusTm:Genotype	0.0942884	2	0.0545703	0.04
LocationSF:Infection_StatusTm:Genotype	0.0767159	2	0.0444001	0.086

## Sheet: Fig 5B
Effect size (Pseudo R^2)
Genotype	Environment	Infection_Status
0.113244	0.00785199	0.0200122
Effect size (Pseudo R^2)
Gen * Env	Gen * Inf. Status	Env * Inf Status	Gen * Env * Inf Status
0.0888844	0.0837991	0.00643614	0.0641147
	Statistic	Numer DF	Pseudo R2	Permutation p-value
(Omnibus)	0.598853	11	0.374552	0
LocationSF	0.0125542	1	0.00785199	0.808
Infection_StatusTm	0.0319966	1	0.0200122	0.29
Genotype	0.181061	2	0.113244	0
LocationSF:Infection_StatusTm	0.0102904	1	0.00643614	0.936
LocationSF:Genotype	0.142113	2	0.0888844	0.008
Infection_StatusTm:Genotype	0.133983	2	0.0837991	0.008
LocationSF:Infection_StatusTm:Genotype	0.10251	2	0.0641147	0.02

## Sheet: Fig 5C
MLN Supernatant Media alone (IFN Ɣ) (log transformed values)
129S1 Lab N	129S1 Lab Tm	129S1 SF N	129S1 SF Tm	C57BL/6 Lab N	C57BL/6 Lab Tm	C57BL/6 SF N	C57BL/6 SF Tm	PWK/PhJ Lab N	PWK/PhJ Lab Tm	PWK-PhJ SF N	PWK/PhJ SF Tm
0.275007	0.31034	0.443607	0.604071	0.275007	3.40803	0.137504	1.89142	0.206643	0.238787	0.948601	0.757023
0.400538	0.485427	0.286881	3.01257	0.298658	5.72329	1.47508	1.51096		0.948601	0.206643	0.831877
0.275007	2.80941		0.575312	0.464668	0.594549	0.545968	2.91839				1.36177
0.613532			0.963474		4.30816	0.464668	3.08236				0.925999
			0.454176			0.15056	7.20692				0.887525
			3.20477			0.206643	7.21072				0.790772
			0.613532			0.163499	0.495695				3.0635
						0.62293

## Sheet: Fig 5D
MLN Supernatant Trichuris muris antigen (IFN Ɣ) (log transformed)
129S1 Lab N	129S1 Lab Tm	129S1 SF N	129S1 SF Tm	C57BL/6 Lab N	C57BL/6 Lab Tm	C57BL/6 SF N	C57BL/6 SF Tm	PWK/PhJ Lab N	PWK/PhJ Lab Tm	PWK-PhJ SF N	PWK/PhJ SF Tm
1.27501	8.13935	2.83592	5.56742	1.18903	10.181	2.67356	10.392	3.24641	2.3505	6.34234	0.206643
2.48027	4.7866	1.52607	10.4776	1.65992	8.17834	3.30451	7.61139		12.3805	3.21878	12.373
1.13093	3.76871		4.50335	2.34767	8.21072	1.82782	11.1051				11.7262
2.48543			5.47865		6.03584	2.68257	10.3774				11.311
			4.04089			2.69153	12.7085				12.321
			11.3077			2.73769	12.0435				3.16832
			3.40054			2.41414	11.6577				6.84699
						2.40327
