# Supplementary material for: Genetic and environmental interactions contribute to immune variation in rewilded mice
Source: Nat Immunol. 2024 Jun 14;25(7):1270–82. doi: 10.1038/s41590-024-01862-5 (PMC11224019; doi:10.1038/s41590-024-01862-5)
Supplement: Supplementary file 21 — Statistical source data Fig. 6. [file 41590_2024_1862_MOESM21_ESM.xlsx]

## Sheet: Fig 6B
Effect size (Pseudo R^2)
Environment	Genotype	Infection_Status	Block
0.0151129	0.0361363	0.0145364	0.0484191
Effect size (Pseudo R^2)
Gen * Env	Env*Inf Status	Gen * Inf Status	Gen*Env*Inf Status
0.0250536	0.00463479	0.0156208	0.0149437
	Statistic	Numer DF	Pseudo R2	Permutation p-value
(Omnibus)	0.413736	12	0.292655	0
LocationRewilded	0.0213656	1	0.0151129	0.012
Infection_StatusUninfected	0.0205507	1	0.0145365	0.026
Genotype	0.0510872	2	0.0361363	0
BlockBlock2	0.0684518	1	0.0484191	0
LocationRewilded:Infection_StatusUninfected	0.00655237	1	0.00463479	0.704
LocationRewilded:Genotype	0.0354192	2	0.0250536	0.01
Infection_StatusUninfected:Genotype	0.0220837	2	0.0156208	0.252
LocationRewilded:Infection_StatusUninfected:Genotype	0.0211264	2	0.0149437	0.282

## Sheet: Fig 6D
% B Follicular Cells
129 Lab Tm-	129 Lab Tm+	PWK Lab Tm-	PWK Lab Tm+	B6 Lab Tm-	B6 Lab Tm+	129 Rewild Tm-	129 Rewild Tm+	PWK Rewild Tm-	PWK Rewild Tm+	B6 Rewild Tm-	B6 Rewild Tm+
12.093	10.2564	4.0404	5.15464	11.5607	18.75	17.6	19.5329	9.02439	9.10209	27.8928	32.029
14.7651	15.6627	10	2.43902	7.07071	11.3636	18.1208	17.9856	14.2857	6.17496	22.6594	28.292
14.9123	17.0068	6	3.7037	4.57143	19.0476	14.8594	21.5686	15.0805	10.6452	27.9395	23.5616
28.5714	14.7059	13.1313	11.4754	9.67742	18.8889	29.1237	17.2497	9.64083	13.1387	25.0516	28.8191
17.9747	16.6667	5.71429	7.18563	8.06452	7.84314	37.1429	17.2107	11.8304	29.5597	20.4969	40.9222
14.174	10	9.96933	5.30973	27.0921	17.5644	11.5962	18.6047	14.2292	19.9147	25.3874	28.2278
11.7647	16.2162	7.55668	9.94208	4.14365	18.0451	29.8772	14.3312	15.2525	17.9612	31.6568	28.3444
14.5455	14.2857	7.27497		6.09137	13.0751		18.0952	10.9524	25.1809	24.2925	34.3534
	15.7895			9.65517	10.9635		15.7895		18.5714	15.5136	16.0832
				3.69128	11.5789		15.2027		14.6209	28.7879	23.7113
							19.697		12.1951	14.5251	20.5882
							15.625		21.9858	20.3125	25
									10.2564	15.5455	28.5714
											20.6612
											33.3333
											22.2772
129 Lab Tm- vs. 129 Lab Tm+	1.59	-7.041 to 10.22	No	ns	>0.9999
129 Lab Tm- vs. PWK Lab Tm-	8.139	-0.7425 to 17.02	No	ns	0.1056
129 Lab Tm- vs. PWK Lab Tm+	9.641	0.4480 to 18.83	Yes	*	0.0311
129 Lab Tm- vs. B6 Lab Tm-	6.938	-1.488 to 15.36	No	ns	0.2167
129 Lab Tm- vs. B6 Lab Tm+	1.388	-7.038 to 9.814	No	ns	>0.9999
129 Lab Tm- vs. 129 Rewild Tm-	-6.517	-15.71 to 2.676	No	ns	0.4366
129 Lab Tm- vs. 129 Rewild Tm+	-1.474	-9.582 to 6.634	No	ns	>0.9999
129 Lab Tm- vs. PWK Rewild Tm-	3.563	-5.319 to 12.44	No	ns	0.9718
129 Lab Tm- vs. PWK Rewild Tm+	-0.0004597	-7.983 to 7.982	No	ns	>0.9999
129 Lab Tm- vs. B6 Rewild Tm-	-6.982	-14.96 to 1.001	No	ns	0.1481
129 Lab Tm- vs. B6 Rewild Tm+	-11.07	-18.77 to -3.382	Yes	***	0.0003
129 Lab Tm+ vs. PWK Lab Tm-	6.549	-2.082 to 15.18	No	ns	0.3305
129 Lab Tm+ vs. PWK Lab Tm+	8.051	-0.9005 to 17.00	No	ns	0.1215
129 Lab Tm+ vs. B6 Lab Tm-	5.348	-2.814 to 13.51	No	ns	0.5612
129 Lab Tm+ vs. B6 Lab Tm+	-0.202	-8.364 to 7.960	No	ns	>0.9999
129 Lab Tm+ vs. 129 Rewild Tm-	-8.107	-17.06 to 0.8447	No	ns	0.1155
129 Lab Tm+ vs. 129 Rewild Tm+	-3.064	-10.90 to 4.769	No	ns	0.9766
129 Lab Tm+ vs. PWK Rewild Tm-	1.973	-6.658 to 10.60	No	ns	0.9998
129 Lab Tm+ vs. PWK Rewild Tm+	-1.591	-9.293 to 6.112	No	ns	>0.9999
129 Lab Tm+ vs. B6 Rewild Tm-	-8.572	-16.27 to -0.8689	Yes	*	0.016
129 Lab Tm+ vs. B6 Rewild Tm+	-12.66	-20.06 to -5.262	Yes	****	<0.0001
PWK Lab Tm- vs. PWK Lab Tm+	1.502	-7.691 to 10.70	No	ns	>0.9999
PWK Lab Tm- vs. B6 Lab Tm-	-1.201	-9.627 to 7.225	No	ns	>0.9999
PWK Lab Tm- vs. B6 Lab Tm+	-6.751	-15.18 to 1.675	No	ns	0.2523
PWK Lab Tm- vs. 129 Rewild Tm-	-14.66	-23.85 to -5.463	Yes	****	<0.0001
PWK Lab Tm- vs. 129 Rewild Tm+	-9.614	-17.72 to -1.506	Yes	**	0.0071
PWK Lab Tm- vs. PWK Rewild Tm-	-4.576	-13.46 to 4.306	No	ns	0.8546
PWK Lab Tm- vs. PWK Rewild Tm+	-8.14	-16.12 to -0.1575	Yes	*	0.0414
PWK Lab Tm- vs. B6 Rewild Tm-	-15.12	-23.10 to -7.139	Yes	****	<0.0001
PWK Lab Tm- vs. B6 Rewild Tm+	-19.21	-26.90 to -11.52	Yes	****	<0.0001
PWK Lab Tm+ vs. B6 Lab Tm-	-2.703	-11.46 to 6.051	No	ns	0.9966
PWK Lab Tm+ vs. B6 Lab Tm+	-8.253	-17.01 to 0.5005	No	ns	0.0842
PWK Lab Tm+ vs. 129 Rewild Tm-	-16.16	-25.65 to -6.664	Yes	****	<0.0001
PWK Lab Tm+ vs. 129 Rewild Tm+	-11.12	-19.56 to -2.668	Yes	**	0.0015
PWK Lab Tm+ vs. PWK Rewild Tm-	-6.078	-15.27 to 3.115	No	ns	0.5473
PWK Lab Tm+ vs. PWK Rewild Tm+	-9.642	-17.97 to -1.314	Yes	**	0.0097
PWK Lab Tm+ vs. B6 Rewild Tm-	-16.62	-24.95 to -8.295	Yes	****	<0.0001
PWK Lab Tm+ vs. B6 Rewild Tm+	-20.71	-28.76 to -12.67	Yes	****	<0.0001
B6 Lab Tm- vs. B6 Lab Tm+	-5.55	-13.49 to 2.394	No	ns	0.4598
B6 Lab Tm- vs. 129 Rewild Tm-	-13.46	-22.21 to -4.701	Yes	****	<0.0001
B6 Lab Tm- vs. 129 Rewild Tm+	-8.413	-16.02 to -0.8067	Yes	*	0.0172
B6 Lab Tm- vs. PWK Rewild Tm-	-3.375	-11.80 to 5.051	No	ns	0.9721
B6 Lab Tm- vs. PWK Rewild Tm+	-6.939	-14.41 to 0.5330	No	ns	0.0952
B6 Lab Tm- vs. B6 Rewild Tm-	-13.92	-21.39 to -6.448	Yes	****	<0.0001
B6 Lab Tm- vs. B6 Rewild Tm+	-18.01	-25.17 to -10.85	Yes	****	<0.0001
B6 Lab Tm+ vs. 129 Rewild Tm-	-7.905	-16.66 to 0.8488	No	ns	0.118
B6 Lab Tm+ vs. 129 Rewild Tm+	-2.862	-10.47 to 4.743	No	ns	0.9826
B6 Lab Tm+ vs. PWK Rewild Tm-	2.175	-6.251 to 10.60	No	ns	0.9993
B6 Lab Tm+ vs. PWK Rewild Tm+	-1.389	-8.860 to 6.083	No	ns	>0.9999
B6 Lab Tm+ vs. B6 Rewild Tm-	-8.37	-15.84 to -0.8979	Yes	*	0.0147
B6 Lab Tm+ vs. B6 Rewild Tm+	-12.46	-19.62 to -5.301	Yes	****	<0.0001
129 Rewild Tm- vs. 129 Rewild Tm+	5.043	-3.405 to 13.49	No	ns	0.6965
129 Rewild Tm- vs. PWK Rewild Tm-	10.08	0.8867 to 19.27	Yes	*	0.019
129 Rewild Tm- vs. PWK Rewild Tm+	6.517	-1.811 to 14.84	No	ns	0.2852
129 Rewild Tm- vs. B6 Rewild Tm-	-0.4645	-8.792 to 7.863	No	ns	>0.9999
129 Rewild Tm- vs. B6 Rewild Tm+	-4.556	-12.61 to 3.493	No	ns	0.7623
129 Rewild Tm+ vs. PWK Rewild Tm-	5.037	-3.070 to 13.15	No	ns	0.6411
129 Rewild Tm+ vs. PWK Rewild Tm+	1.474	-5.637 to 8.585	No	ns	>0.9999
129 Rewild Tm+ vs. B6 Rewild Tm-	-5.507	-12.62 to 1.604	No	ns	0.3001
129 Rewild Tm+ vs. B6 Rewild Tm+	-9.599	-16.38 to -2.816	Yes	***	0.0004
PWK Rewild Tm- vs. PWK Rewild Tm+	-3.564	-11.55 to 4.419	No	ns	0.94
PWK Rewild Tm- vs. B6 Rewild Tm-	-10.54	-18.53 to -2.563	Yes	**	0.0014
PWK Rewild Tm- vs. B6 Rewild Tm+	-14.64	-22.33 to -6.945	Yes	****	<0.0001
PWK Rewild Tm+ vs. B6 Rewild Tm-	-6.981	-13.95 to -0.01372	Yes	*	0.0491
PWK Rewild Tm+ vs. B6 Rewild Tm+	-11.07	-17.71 to -4.440	Yes	****	<0.0001
B6 Rewild Tm- vs. B6 Rewild Tm+	-4.092	-10.72 to 2.541	No	ns	0.6512

## Sheet: Fig 6E
% CD4+ T cells
129 Lab Tm-	129 Lab Tm+	PWK Lab Tm-	PWK Lab Tm+	B6 Lab Tm-	B6 Lab Tm+	129 Rewild Tm-	129 Rewild Tm+	PWK Rewild Tm-	PWK Rewild Tm+	B6 Rewild Tm-	B6 Rewild Tm+
27.4419	23.0769	21.2121	28.866	16.185	18.75	14	36.4119	24.3902	21.1562	22.0463	13.6232
30.8725	12.0482	34	24.3902	19.1919	10.7955	20.8054	10.4317	37.415	12.3499	15.7395	12.6467
26.3158	13.6054	16	25.9259	28.5714	16.6667	18.0723	14.2857	40.5564	18.3871	17.1129	9.86301
30.9524	14.7059	17.1717	27.8689	16.129	10	20.8763	25.3317	24.7637	16.6058	18.9952	10.6176
31.3924	13.8889	27.8571	9.88024	19.3548	11.7647	26.6667	12.7596	24.442	14.9686	26.294	9.79827
29.4233	30	37.2699	41.5929	11.1925	16.3934	19.3724	11.1628	22.1344	11.6643	18.5936	10.6329
33.3333	29.7297	36.7758	41.9884	47.2376	27.8195	25.5116	7.32484	26.4646	21.3592	20.1183	21.8543
38.1818	35.7143	37.6079		38.0711	33.414		18.0952	43.5714	20.5499	19.2217	14.4126
	36.8421			34.4828	22.093		15.7895		18.8312	18.6583	13.4573
				43.9597	32.2807		21.2838		16.6968	13.6364	14.433
							16.6667		4.87805	25.6983	16.4706
							9.82143		4.65116	23.4375	17.3077
									16.3121	19.4545	21.164
									33.3333		23.9669
											15.0538
											15.8416
Statistics One-way ANOVA
Tukey's multiple comparisons test	Mean Diff.	95.00% CI of diff.	Below threshold?	Summary	Adjusted P Value
129 Lab Tm- vs. 129 Lab Tm+	7.699	-5.083 to 20.48	No	ns	0.6846
129 Lab Tm- vs. PWK Lab Tm-	2.502	-10.65 to 15.65	No	ns	>0.9999
129 Lab Tm- vs. PWK Lab Tm+	2.345	-11.27 to 15.96	No	ns	>0.9999
129 Lab Tm- vs. B6 Lab Tm-	3.552	-8.926 to 16.03	No	ns	0.9984
129 Lab Tm- vs. B6 Lab Tm+	10.99	-1.486 to 23.47	No	ns	0.1411
129 Lab Tm- vs. 129 Rewild Tm-	10.23	-3.383 to 23.85	No	ns	0.3452
129 Lab Tm- vs. 129 Rewild Tm+	14.38	2.369 to 26.38	Yes	**	0.0062
129 Lab Tm- vs. PWK Rewild Tm-	0.522	-12.63 to 13.67	No	ns	>0.9999
129 Lab Tm- vs. PWK Rewild Tm+	14.44	2.778 to 26.09	Yes	**	0.0038
129 Lab Tm- vs. B6 Rewild Tm-	11.07	-0.7546 to 22.89	No	ns	0.0893
129 Lab Tm- vs. B6 Rewild Tm+	15.92	4.527 to 27.31	Yes	***	0.0005
129 Lab Tm+ vs. PWK Lab Tm-	-5.197	-17.98 to 7.585	No	ns	0.9689
129 Lab Tm+ vs. PWK Lab Tm+	-5.354	-18.61 to 7.902	No	ns	0.9704
129 Lab Tm+ vs. B6 Lab Tm-	-4.147	-16.23 to 7.939	No	ns	0.9917
129 Lab Tm+ vs. B6 Lab Tm+	3.292	-8.794 to 15.38	No	ns	0.9989
129 Lab Tm+ vs. 129 Rewild Tm-	2.532	-10.72 to 15.79	No	ns	>0.9999
129 Lab Tm+ vs. 129 Rewild Tm+	6.676	-4.923 to 18.28	No	ns	0.7428
129 Lab Tm+ vs. PWK Rewild Tm-	-7.177	-19.96 to 5.605	No	ns	0.7717
129 Lab Tm+ vs. PWK Rewild Tm+	6.737	-4.502 to 17.98	No	ns	0.6911
129 Lab Tm+ vs. B6 Rewild Tm-	3.367	-8.040 to 14.77	No	ns	0.9977
129 Lab Tm+ vs. B6 Rewild Tm+	8.219	-2.742 to 19.18	No	ns	0.3486
PWK Lab Tm- vs. PWK Lab Tm+	-0.1578	-13.77 to 13.46	No	ns	>0.9999
PWK Lab Tm- vs. B6 Lab Tm-	1.049	-11.43 to 13.53	No	ns	>0.9999
PWK Lab Tm- vs. B6 Lab Tm+	8.489	-3.988 to 20.97	No	ns	0.5024
PWK Lab Tm- vs. 129 Rewild Tm-	7.729	-5.885 to 21.34	No	ns	0.7591
PWK Lab Tm- vs. 129 Rewild Tm+	11.87	-0.1333 to 23.88	No	ns	0.0555
PWK Lab Tm- vs. PWK Rewild Tm-	-1.98	-15.13 to 11.17	No	ns	>0.9999
PWK Lab Tm- vs. PWK Rewild Tm+	11.93	0.2754 to 23.59	Yes	*	0.0398
PWK Lab Tm- vs. B6 Rewild Tm-	8.563	-3.257 to 20.38	No	ns	0.4023
PWK Lab Tm- vs. B6 Rewild Tm+	13.42	2.025 to 24.81	Yes	**	0.0078
PWK Lab Tm+ vs. B6 Lab Tm-	1.207	-11.76 to 14.17	No	ns	>0.9999
PWK Lab Tm+ vs. B6 Lab Tm+	8.647	-4.316 to 21.61	No	ns	0.5337
PWK Lab Tm+ vs. 129 Rewild Tm-	7.887	-6.174 to 21.95	No	ns	0.7728
PWK Lab Tm+ vs. 129 Rewild Tm+	12.03	-0.4795 to 24.54	No	ns	0.0712
PWK Lab Tm+ vs. PWK Rewild Tm-	-1.823	-15.44 to 11.79	No	ns	>0.9999
PWK Lab Tm+ vs. PWK Rewild Tm+	12.09	-0.08516 to 24.27	No	ns	0.0534
PWK Lab Tm+ vs. B6 Rewild Tm-	8.721	-3.611 to 21.05	No	ns	0.4406
PWK Lab Tm+ vs. B6 Rewild Tm+	13.57	1.653 to 25.49	Yes	*	0.012
B6 Lab Tm- vs. B6 Lab Tm+	7.44	-4.324 to 19.20	No	ns	0.6154
B6 Lab Tm- vs. 129 Rewild Tm-	6.68	-6.283 to 19.64	No	ns	0.8547
B6 Lab Tm- vs. 129 Rewild Tm+	10.82	-0.4392 to 22.09	No	ns	0.0717
B6 Lab Tm- vs. PWK Rewild Tm-	-3.03	-15.51 to 9.448	No	ns	0.9996
B6 Lab Tm- vs. PWK Rewild Tm+	10.88	-0.006707 to 21.78	No	ns	0.0503
B6 Lab Tm- vs. B6 Rewild Tm-	7.514	-3.550 to 18.58	No	ns	0.5053
B6 Lab Tm- vs. B6 Rewild Tm+	12.37	1.762 to 22.97	Yes	**	0.0089
B6 Lab Tm+ vs. 129 Rewild Tm-	-0.76	-13.72 to 12.20	No	ns	>0.9999
B6 Lab Tm+ vs. 129 Rewild Tm+	3.384	-7.879 to 14.65	No	ns	0.9973
B6 Lab Tm+ vs. PWK Rewild Tm-	-10.47	-22.95 to 2.008	No	ns	0.1938
B6 Lab Tm+ vs. PWK Rewild Tm+	3.445	-7.447 to 14.34	No	ns	0.9958
B6 Lab Tm+ vs. B6 Rewild Tm-	0.07418	-10.99 to 11.14	No	ns	>0.9999
B6 Lab Tm+ vs. B6 Rewild Tm+	4.926	-5.677 to 15.53	No	ns	0.9222
129 Rewild Tm- vs. 129 Rewild Tm+	4.144	-8.366 to 16.65	No	ns	0.9938
129 Rewild Tm- vs. PWK Rewild Tm-	-9.709	-23.32 to 3.905	No	ns	0.4271
129 Rewild Tm- vs. PWK Rewild Tm+	4.205	-7.972 to 16.38	No	ns	0.9913
129 Rewild Tm- vs. B6 Rewild Tm-	0.8342	-11.50 to 13.17	No	ns	>0.9999
129 Rewild Tm- vs. B6 Rewild Tm+	5.686	-6.234 to 17.61	No	ns	0.908
129 Rewild Tm+ vs. PWK Rewild Tm-	-13.85	-25.86 to -1.847	Yes	*	0.0102
129 Rewild Tm+ vs. PWK Rewild Tm+	0.06062	-10.29 to 10.41	No	ns	>0.9999
129 Rewild Tm+ vs. B6 Rewild Tm-	-3.31	-13.84 to 7.220	No	ns	0.9961
129 Rewild Tm+ vs. B6 Rewild Tm+	1.542	-8.503 to 11.59	No	ns	>0.9999
PWK Rewild Tm- vs. PWK Rewild Tm+	13.91	2.256 to 25.57	Yes	**	0.0065
PWK Rewild Tm- vs. B6 Rewild Tm-	10.54	-1.277 to 22.36	No	ns	0.1291
PWK Rewild Tm- vs. B6 Rewild Tm+	15.4	4.005 to 26.79	Yes	***	0.0009
PWK Rewild Tm+ vs. B6 Rewild Tm-	-3.37	-13.50 to 6.761	No	ns	0.9936
PWK Rewild Tm+ vs. B6 Rewild Tm+	1.482	-8.145 to 11.11	No	ns	>0.9999
