# Supplementary material for: Genetic and environmental interactions contribute to immune variation in rewilded mice
Source: Nat Immunol. 2024 Jun 14;25(7):1270–82. doi: 10.1038/s41590-024-01862-5 (PMC11224019; doi:10.1038/s41590-024-01862-5)
Supplement: Supplementary file 22 — Statistical source data Fig. 7. [file 41590_2024_1862_MOESM22_ESM.xlsx]

## Sheet: Fig 7C
Effect size
Environment	Genotype	Infection_Status	Block
0.0149824	0.0294145	0.00849195	0.0197982
Effect size
Gen * Env	Env*Inf Status	Gen * Inf Status	Gen*Env*Inf Status
0.0200105	0.00320369	0.0225882	0.0168742
	Statistic	Numer DF	Pseudo R2	Permutation p-value
(Omnibus)	0.514467	12	0.339702	0
LocationRewilded	0.0226904	1	0.0149824	0.086
Infection_StatusUninfected	0.0128608	1	0.00849195	0.342
Genotype	0.0445473	2	0.0294145	0.032
BlockBlock2	0.0299838	1	0.0197982	0.018
LocationRewilded:Infection_StatusUninfected	0.00485188	1	0.00320369	0.878
LocationRewilded:Genotype	0.0303053	2	0.0200105	0.212
Infection_StatusUninfected:Genotype	0.0342091	2	0.0225882	0.118
LocationRewilded:Infection_StatusUninfected:Genotype	0.0255554	2	0.0168742	0.378

## Sheet: Fig 7D
% Cytokine+ Cells
129 Lab Tm-	129 Lab Tm+	PWK Lab Tm-	PWK Lab Tm+	B6 Lab Tm-	B6 Lab Tm+	129 Rewild Tm-	129 Rewild Tm+	PWK Rewild Tm-	PWK Rewild Tm+	B6 Rewild Tm-	B6 Rewild Tm+
11.9048	13.3333	1.68712	2.65487	8.3682	3.74707	3.80952	11.4286	10.6027	14.6341	1.51515	5.15464
16.0759	5.40541	1.00756	0.675676	0.552486	0.75188	9.68622	16.8421	10.6719	4.65116	2.7933	4.70588
16.3245	14.2857	1.10974	0	1.01523	3.38983	3.00136	14.1892	9.49495	11.3475	4.6875	5.28846
17.6471	13.1579	0	0	1.14943	3.65449	11.4	12.1212	0.714286	17.9487	8.81818	2.6455
12.7273	0	0	0	1.00671	0.350877	8.05369	14.2857	5.85366	9.8401	1.82704	4.95868
0	1.20482	0	0	0	0	13.253	3.07856	3.40136	16.4666	5.56309	2.15054
0	0	0	0.598802	0	0.568182	4.38144	16.9065	0.878477	10.1613	3.84168	8.91089
0	0	0		0	0		17.9272	7.56144	14.5985	3.71645	6.95652
	0			1.6129	0		4.58384		8.42767	2.17391	8.47458
				0	0		15.4303		20.4836	2.74136	10
							18.6047		9.61165	2.07101	8.01733
							23.2484		9.84081	2.94811	7.92507
									10.6494	7.33753	8.98734
									12.0036		3.97351
											5.72557
											5.57987
Statistics One-way ANOVA
Tukey's multiple comparisons test	Mean Diff.	95.00% CI of diff.	Below threshold?	Summary	Adjusted P Value
129 Rewild Tm+ vs. PWK Rewild Tm+	1.864	-2.105 to 5.832	No	ns	0.4933
129 Rewild Tm+ vs. B6 Rewild Tm+	7.838	3.985 to 11.69	Yes	****	<0.0001
PWK Rewild Tm+ vs. B6 Rewild Tm+	5.974	2.283 to 9.666	Yes	***	0.0009

## Sheet: Fig 7E
#### Cytokine+ Cells
129 Lab N	129 Lab Tm	129 SF N	129 SF Tm	B6 Lab N	B6 Lab Tm	B6 SF N	B6 SF Tm	PWK Lab N	PWK Lab Tm	PWK SF N	PWK SF Tm
1.50595e+06	720000	525714	7.95429e+06	540586	702576	57272.7	852062	22438.7	140442	175474
119766	127568	7.17555e+06	1.32682e+07	40580.1	29924.8	646089	79058.8	12367.8	12905.4	131798	171951
119169	408571	2.33506e+06	1.49554e+06	95329.9	156610	1.05469e+06	512452	12734.3		76909.1	259535
785294	1.00132e+06		3.38182e+06	9597.7	152392	841255	393651			6750	192340
1.16645e+06			2.44286e+06	27583.9	15368.4		1.18264e+06				516026
							123226
							2.26426e+06
	280843	5547240	1.06826e+06	94919.4	109403	186998	2.36522e+06		53922.2	514244	1.09865e+06
		2.03758e+06	5.01108e+06		428833	763256	3.58644e+06			57483	1.33379e+06
		4.16145e+06	9.44403e+06			404336	4388000			23147.9	610694
		590619	1.75836e+06			134164	2.50301e+06			301701	883942
			5.62588e+06			87500	2.96715e+06				607214
			5.7786e+06			241788	4.77587e+06				1.61309e+06
			1.01224e+07			170651	699338				927044
						163768	1.09587e+06				930941
						210954	2.31453e+06				1.00157e+06
											1.6499e+06
Statistics - One way ANOVA
Tukey's multiple comparisons test	Mean Diff.	95.00% CI of diff.	Below threshold?	Summary	Adjusted P Value
129 Lab N vs. 129 Lab Tm	231668	-3341275 to 3804610	No	ns	>0.9999
129 Lab N vs. 129 SF N	-2456847	-5764748 to 851055	No	ns	0.3573
129 Lab N vs. 129 SF Tm	-4873279	-7880359 to -1866200	Yes	****	<0.0001
129 Lab N vs. B6 Lab N	604561	-2816271 to 4025393	No	ns	>0.9999
129 Lab N vs. B6 Lab Tm	511455	-2796447 to 3819356	No	ns	>0.9999
129 Lab N vs. B6 SF N	357580	-2615288 to 3330447	No	ns	>0.9999
129 Lab N vs. B6 SF Tm	-1142097	-4036511 to 1752317	No	ns	0.9735
129 Lab N vs. PWK Lab N	723480	-3402198 to 4849159	No	ns	>0.9999
129 Lab N vs. PWK Lab Tm	670237	-3455441 to 4795916	No	ns	>0.9999
129 Lab N vs. PWK SF N	578389	-2642218 to 3798995	No	ns	>0.9999
129 Lab N vs. PWK SF Tm	-103293	-3046520 to 2839935	No	ns	>0.9999
129 Lab Tm vs. 129 SF N	-2688514	-5996416 to 619388	No	ns	0.2298
129 Lab Tm vs. 129 SF Tm	-5104947	-8112026 to -2097868	Yes	****	<0.0001
129 Lab Tm vs. B6 Lab N	372894	-3047938 to 3793725	No	ns	>0.9999
129 Lab Tm vs. B6 Lab Tm	279787	-3028115 to 3587689	No	ns	>0.9999
129 Lab Tm vs. B6 SF N	125912	-2846956 to 3098780	No	ns	>0.9999
129 Lab Tm vs. B6 SF Tm	-1373764	-4268178 to 1520650	No	ns	0.9066
129 Lab Tm vs. PWK Lab N	491813	-3633866 to 4617491	No	ns	>0.9999
129 Lab Tm vs. PWK Lab Tm	438570	-3687109 to 4564248	No	ns	>0.9999
129 Lab Tm vs. PWK SF N	346721	-2873886 to 3567328	No	ns	>0.9999
129 Lab Tm vs. PWK SF Tm	-334960	-3278187 to 2608267	No	ns	>0.9999
129 SF N vs. 129 SF Tm	-2416433	-5103219 to 270354	No	ns	0.1202
129 SF N vs. B6 Lab N	3061408	-81583 to 6204398	No	ns	0.0634
129 SF N vs. B6 Lab Tm	2968301	-51386 to 5987989	No	ns	0.0585
129 SF N vs. B6 SF N	2814426	165985 to 5462867	Yes	*	0.0273
129 SF N vs. B6 SF Tm	1314750	-1245315 to 3874814	No	ns	0.8517
129 SF N vs. PWK Lab N	3180327	-718073 to 7078727	No	ns	0.2251
129 SF N vs. PWK Lab Tm	3127084	-771316 to 7025483	No	ns	0.2469
129 SF N vs. PWK SF N	3035235	111436 to 5959035	Yes	*	0.0348
129 SF N vs. PWK SF Tm	2353554	-261572 to 4968680	No	ns	0.1197
129 SF Tm vs. B6 Lab N	5477841	2653182 to 8302499	Yes	****	<0.0001
129 SF Tm vs. B6 Lab Tm	5384734	2697947 to 8071521	Yes	****	<0.0001
129 SF Tm vs. B6 SF N	5230859	2969322 to 7492396	Yes	****	<0.0001
129 SF Tm vs. B6 SF Tm	3731183	1573814 to 5888552	Yes	****	<0.0001
129 SF Tm vs. PWK Lab N	5596760	1950141 to 9243379	Yes	****	<0.0001
129 SF Tm vs. PWK Lab Tm	5543517	1896898 to 9190136	Yes	***	0.0001
129 SF Tm vs. PWK SF N	5451668	2873119 to 8030217	Yes	****	<0.0001
129 SF Tm vs. PWK SF Tm	4769987	2547557 to 6992417	Yes	****	<0.0001
B6 Lab N vs. B6 Lab Tm	-93106	-3236097 to 3049884	No	ns	>0.9999
B6 Lab N vs. B6 SF N	-246981	-3035192 to 2541229	No	ns	>0.9999
B6 Lab N vs. B6 SF Tm	-1746658	-4451063 to 957747	No	ns	0.5758
B6 Lab N vs. PWK Lab N	118919	-3875752 to 4113590	No	ns	>0.9999
B6 Lab N vs. PWK Lab Tm	65676	-3928995 to 4060347	No	ns	>0.9999
B6 Lab N vs. PWK SF N	-26172	-3077153 to 3024808	No	ns	>0.9999
B6 Lab N vs. PWK SF Tm	-707854	-3464439 to 2048731	No	ns	0.9993
B6 Lab Tm vs. B6 SF N	-153875	-2802316 to 2494566	No	ns	>0.9999
B6 Lab Tm vs. B6 SF Tm	-1653551	-4213616 to 906513	No	ns	0.5757
B6 Lab Tm vs. PWK Lab N	212026	-3686374 to 4110425	No	ns	>0.9999
B6 Lab Tm vs. PWK Lab Tm	158783	-3739617 to 4057182	No	ns	>0.9999
B6 Lab Tm vs. PWK SF N	66934	-2856866 to 2990734	No	ns	>0.9999
B6 Lab Tm vs. PWK SF Tm	-614747	-3229873 to 2000379	No	ns	0.9997
B6 SF N vs. B6 SF Tm	-1499676	-3609098 to 609745	No	ns	0.4253
B6 SF N vs. PWK Lab N	365901	-3252559 to 3984360	No	ns	>0.9999
B6 SF N vs. PWK Lab Tm	312658	-3305802 to 3931117	No	ns	>0.9999
B6 SF N vs. PWK SF N	220809	-2317760 to 2759378	No	ns	>0.9999
B6 SF N vs. PWK SF Tm	-460872	-2636789 to 1715044	No	ns	0.9999
B6 SF Tm vs. PWK Lab N	1865577	-1688708 to 5419862	No	ns	0.833
B6 SF Tm vs. PWK Lab Tm	1812334	-1741951 to 5366618	No	ns	0.8575
B6 SF Tm vs. PWK SF N	1720485	-725741 to 4166712	No	ns	0.4423
B6 SF Tm vs. PWK SF Tm	1038804	-1028635 to 3106243	No	ns	0.8689
PWK Lab N vs. PWK Lab Tm	-53243	-4665892 to 4559406	No	ns	>0.9999
PWK Lab N vs. PWK SF N	-145092	-3969698 to 3679515	No	ns	>0.9999
PWK Lab N vs. PWK SF Tm	-826773	-4420920 to 2767374	No	ns	0.9998
PWK Lab Tm vs. PWK SF N	-91848	-3916455 to 3732758	No	ns	>0.9999
PWK Lab Tm vs. PWK SF Tm	-773530	-4367677 to 2820617	No	ns	0.9999
PWK SF N vs. PWK SF Tm	-681681	-3185474 to 1822111	No	ns	0.9988
