# Supplementary material for: Genetic and environmental interactions contribute to immune variation in rewilded mice
Source: Nat Immunol. 2024 Jun 14;25(7):1270–82. doi: 10.1038/s41590-024-01862-5 (PMC11224019; doi:10.1038/s41590-024-01862-5)
Supplement: Supplementary file 23 — Statistical source data Fig. 8. [file 41590_2024_1862_MOESM23_ESM.xlsx]

## Sheet: Fig 8B
Worm Burden								Worm Prevalence
C57BL/6	129-SL	PWK-PhJ	C57BL/6	129-SL	PWK-PhJ			Lab			RW
0	0	0	43	0	2			129-S1	C57BL/6	PWK-PhJ	129-S1	C57BL/6	PWK-PhJ
0	0	0	25	39	0			11.11	50	42.86	33.33	93.75	61.54
0	0	0	2	2	0
1	0	0	4	0	27
0	0		55	10	0
			24	18
			10
2	0	3	4	0	5
0	0	1	7	0	13
64	0	0	3	0	0
13	0	3	2	5	0
15	0	0	4	0	0
40	2		1	1	21
			0	0	13
			1	0	1
			2		1

## Sheet: Fig 8D
% IFNƔ+ of CD4 T cells								# IFNƔ+ of CD4 T cells							% IL13+ of CD4 T cells								# IL13+ of CD4 T cells								% IFNƔ+IL13+ of CD4 T cells								# IFNƔ+IL13+ of CD4 T cells								%IL4+ of CD4+ T cells
129 Lab N	129 Lab Tm	B6 Lab N	B6 Lab Tm	PWK Lab N	PWK Lab Tm			129 Lab N	129 Lab Tm	B6 Lab N	B6 Lab Tm	PWK Lab N	PWK Lab Tm		129 Lab N	129 Lab Tm	B6 Lab N	B6 Lab Tm	PWK Lab N	PWK Lab Tm			129 Lab N	129 Lab Tm	B6 Lab N	B6 Lab Tm	PWK Lab N	PWK Lab Tm			129 Lab N	129 Lab Tm	B6 Lab N	B6 Lab Tm	PWK Lab N	PWK Lab Tm			129 Lab N	129 Lab Tm	B6 Lab N	B6 Lab Tm	PWK Lab N	PWK Lab Tm			129 Lab N	129 Lab Tm	B6 Lab N
1.75	1.33	5.64	10.2	1.16	7.46			2530	1530	14100	18400	1620	2870		0.219	0.178	0.12	0.442	0.397	0.77			319	204	299	801	558	297			0.0656	0.121	0.0456	0.168	0.0952	0.637			95.2	139	114	304	133	246
	1.66		7.45		2.61				1880		10300		2630			0.198		0.392		0.322				224		540		324				0.143		0.201		0.261				162		277		263
	1.28		8.38		4.65				1410		13900		4920			0.222		0.736		0.0997				243		1220		105				0.114		0.455		0.116				125		757		123
	1.75		5.96						1870		12100					0.114		0.614						122		1240						0.0503		0.119						53.8		241
																																																2.59
																0.528		0.151						3.86*		4.92*						0.168		0.0379						3.86*		4.92*						8.48
																2.61		0.217						4.78*		2.99*						0.924		0.0543						4.78*		2.99*
																		0.378								3.03*								0.151								3.03*
																		0.376								5.23*								0.0289								5.23*
	3.86		4.92						1070*		1690*																													430.5								0.107
	4.78		2.99						1810*		3450*					1.42		0.837		1.15				5208								0.117		0.0476		0				562.8		256.2		0				0.0788
			3.03								2860*					0.481		2		1.23				1417.5		4494		4599				0.191		1.24		0.324				699.3		4494		955.5				0.057
			5.23								2510*					0.459		1.33		1.39				1673.7		7266		3633				0.192		0.181		0.469				294		921.9		1386				0.109
																0.869		0.303		0.846				2247		6804		4095				0.114		0		0.256						0		657.3
	0.601								2205																	1617		2163
	3.19		0.884		2.76				9408		4746		11004										58.5		60.775		229.45				0		0		0
	2.37		10.5		3.05				8631		38220		8988										82.875		215.8		146.25				0.00936		0		0				0		0		0
	1.93		4.37		5.12				4998		22260		15120										55.9		172.9		159.9				0		0		0				82.875		0		0
			2.72		6.07						14553		15603										30.1398		85.8						0.00783		0						0		0		0				0.013		0.0533
															0.00869		0.00762		0.0412																				45.175		0						0		0.00913
0.869		5.08		1.62				5850		40625		9035			0.00936		0.0213		0.0217																												0.0109		0.0168
0.73		2.81		2.13				6467.5		28470		14332.5			0.0109		0.0168		0.0232																												0.0183		0.00412
2.13		0.662		2.01				10887.5		6825		13845			0.00522		0.00825
1.37		4.68						7897.5		48750																					0.0917	0.487	0.406	0.682	0.0555	0.0457			1330	9150	3610	7780	92.3	264
																																0.108		0.196		0.0269				1210		2370		216
0.75	1.15	3.46	5.46	2.59	1.83			10900	21500	30800	62300	4310	10500		0.332	3.2	1.69	2.21	0.194	0.307			4810	60000	15000	25200	324	1770				0.104		0.115		0.0708				1240		1920		198			0.418	1.45	0.406
	1.33		3.61		1.63				14900		43600		13100			0.896		0.564		0.175				10100		6840		1400				0.2		0.225		0.0163				4450		4510		18.6				0.875
	0.961		1.83		2				11600		30500		5600			1.04		0.72		0.118				12500		12000		330																				1.09
	1.28		3.59		0.555				28600		71900		632			1.35		0.864		0.31				30100		17400		353																				1.51
Tukey's multiple comparisons test	Mean Diff.	95.00% CI of diff.	Below threshold?	Summary	Adjusted P Value			Tukey's multiple comparisons test	Mean Diff.	95.00% CI of diff.	Below threshold?	Summary	Adjusted P Value
129 Lab N vs. B6 Lab N	-2.456	-4.242 to -0.6687	Yes	**	0.0077			129 Lab N vs. B6 Lab N	-20840	-36050 to -5629	Yes	**	0.0078
129 Lab N vs. PWK Lab N	-0.6355	-2.509 to 1.238	No	ns	0.6566			129 Lab N vs. PWK Lab N	-1206	-17159 to 14746	No	ns	0.9787
B6 Lab N vs. PWK Lab N	1.82	-0.05399 to 3.694	No	ns	0.0575			B6 Lab N vs. PWK Lab N	19633	3680 to 35586	Yes	*	0.0159
Tukey's multiple comparisons test	Mean Diff.	95.00% CI of diff.	Below threshold?	Summary	Adjusted P Value			Tukey's multiple comparisons test	Mean Diff.	95.00% CI of diff.	Below threshold?	Summary	Adjusted P Value
129 Lab Tm vs. B6 Lab Tm	-3.108	-5.071 to -1.145	Yes	**	0.0012			129 Lab Tm vs. B6 Lab Tm	-19521	-33484 to -5557	Yes	**	0.0046
129 Lab Tm vs. PWK Lab Tm	-1.468	-3.629 to 0.6928	No	ns	0.2349			129 Lab Tm vs. PWK Lab Tm	774.6	-13503 to 15052	No	ns	0.9903
B6 Lab Tm vs. PWK Lab Tm	1.64	-0.4609 to 3.741	No	ns	0.1515			B6 Lab Tm vs. PWK Lab Tm	20295	6018 to 34573	Yes	**	0.0039
Cell counts were excluded in Experiment 2 because counts were not done appropriately
IL4 staining was excluded in experiment 1 because Interleukin 4 staining did not quite work well
[truncated: 9 more columns]
