# Supplementary material for: Genetic and environmental interactions contribute to immune variation in rewilded mice
Source: Nat Immunol. 2024 Jun 14;25(7):1270–82. doi: 10.1038/s41590-024-01862-5 (PMC11224019; doi:10.1038/s41590-024-01862-5)
Supplement: Supplementary file 24 — Statistical source data Extended Data Fig. 1. [file 41590_2024_1862_MOESM24_ESM.xlsx]

## Sheet: Ext Data Fig 1B_D
Data File S3: Flow Cytometry PBMCs
Metadata							Compositional Analysis
Animal_ID	SampleID	Environment	Genotype	Pre -Infection_Status	Current Infection Status	Age (weeks)	C1 -B220-TCRb-Ki67+CD44hiCD8b+	C10 - TCRB+CD4+Tbet+KI-67+CD44+	C11 - B220+KI-67+CD44+	C12 -B220+Ki-67-CD44-	C13 - CD8+CD62LhiCD44lo	C14 - TCRb+cd4+cd44lo	C15 - B220+CD62L+CD44-	C2-TCRb-Tbet+CD62L+	C3 -TCRgD+	C4 - TCRb+CD4+CD62LhiCD44Lhi	C5- B220+CD44+	C6- TCRb+CD4+CD62LhiCD44lo	C7- B220+CD62LhiCD44lo	C8- TCRb-CD44+RorgT+	C9 -TCRb-B220-Ki67+CD44+
280	0	SF	C57BL/6	N	Absent	13	1.15694	1.81087	5.5835	3.16901	4.52716	0.100604	9.00402	2.06237	0.754527	3.72233	1.35815	5.4829	22.4849	7.59557	31.1871
283	1	SF	C57BL/6	N	Absent	14	8.44714	1.31512	1.31512	3.64188	5.56399	0.0505817	9.1047	1.56803	0.708144	3.74305	5.46282	8.14365	6.67678	20.2833	23.9757
287	2	SF	C57BL/6	N	Absent	14	2.42393	3.04281	4.74471	4.84786	5.77617	0.361011	8.04538	2.42393	1.13461	4.48685	3.76483	6.39505	9.59257	20.8871	22.0732
291	3	SF	C57BL/6	N	Absent	14	2.27948	4.26165	2.27948	1.63528	6.24381	0.049554	3.91477	1.38751	0.99108	5.64916	1.88305	6.19425	14.4202	16.0059	32.8048
294	4	SF	C57BL/6	N	Absent	14	1.07632	2.59295	5.13699	1.17417	3.62035	0.195695	2.39726	3.08219	1.76125	2.78865	1.07632	2.44618	17.1722	7.92564	47.5538
298	5	SF	C57BL/6	N	Absent	15	5.43869	4.3099	3.95074	2.30888	7.9528	0.30785	3.12981	1.94972	2.10364	4.82299	8.51719	8.10672	11.1339	22.8322	13.1349
304	6	SF	PWK/PhJ	N	Absent	14	1.43351	2.6693	1.82897	4.49827	11.0232	1.63124	4.30054	0.889768	0.840336	24.7652	9.83688	0.296589	1.28522	4.94315	29.7578
307	7	SF	PWK/PhJ	N	Absent	15	0.742942	1.3373	0.346706	0.94106	4.60624	0	2.87271	0.148588	0.544824	17.0877	0.247647	0.495295	1.48588	2.12977	67.0134
311	8	SF	PWK/PhJ	N	Absent	15	7.8341	1.6129	0.345622	3.45622	4.49309	0.288018	2.07373	0.345622	0.633641	11.7512	25.4032	0.460829	0.230415	11.6359	29.4355
103	9	SF	129S1	Y	Absent	15	0.860324	4.70648	0.809717	3.4919	14.0182	0.506073	5.36437	3.28947	1.26518	8.45142	0.860324	33.1478	1.97368	3.54251	17.7126
106	10	SF	129S1	Y	Absent	14	3.91198	4.35208	1.07579	6.25917	7.43276	1.02689	1.17359	1.17359	0.782396	2.20049	1.07579	25.9169	0.342298	6.84597	36.4303
110	11	SF	129S1	Y	Absent	13	2.72865	2.37494	1.21273	5.05306	1.31379	0.151592	1.76857	2.22335	0.707428	0.505306	0.404245	3.28449	0.757959	1.92016	75.5937
117	12	SF	129S1	Y	Present	14	4.37294	11.3861	2.31023	1.81518	10.4785	0.577558	3.71287	11.5512	2.72277	6.60066	1.65017	30.1155	1.07261	4.37294	7.26073
120	13	SF	129S1	Y	Present	12	8.72122	2.84174	0.734934	2.15581	7.39833	0.587947	0.538951	2.54777	1.0779	2.79275	2.54777	23.5669	0.195982	8.37825	35.9138
273	14	SF	C57BL/6	Y	Present	14	2.15736	17.0051	3.74365	1.45939	9.26396	0.126904	3.5533	12.5635	5.32995	8.69289	3.04569	8.50254	9.01015	11.0406	4.50508
277	15	SF	C57BL/6	Y	Present	13	0.588928	18.8457	5.18257	2.35571	4.82921	0.706714	4.1225	7.89164	2.4735	4.24028	3.41578	6.71378	3.41578	15.3121	19.9058
282	16	SF	C57BL/6	Y	Present	14	2.89929	14.3947	4.27263	1.62767	3.50966	0.152594	7.37538	4.73042	4.78128	2.39064	1.52594	5.34079	22.5331	6.86673	17.5992
284	17	SF	C57BL/6	Y	Present	14	0.558376	5.58376	2.03046	1.06599	2.74112	0.0507614	1.9797	3.09645	1.37056	3.50254	0.964467	3.19797	8.17259	7.7665	57.9188
288	18	SF	C57BL/6	Y	Present	13	1.8408	4.57711	4.02985	1.34328	4.92537	0.0995025	5.37313	4.32836	1.39303	3.23383	1.59204	4.22886	17.8109	5.77114	39.4527
289	19	SF	C57BL/6	Y	Present	14	0.901804	3.25651	3.90782	3.50701	7.21443	0.150301	18.2365	5.06012	2.40481	2.90581	0.951904	8.36673	29.8096	2.90581	10.4208
292	20	SF	C57BL/6	Y	Absent	14	3.90829	4.84627	5.00261	2.13653	11.8812	0.208442	4.37728	1.56331	1.77176	6.93069	2.08442	13.6529	21.0526	13.2882	7.29547
297	21	SF	C57BL/6	Y	Present	15	0.497265	4.8732	3.58031	1.4918	9.89557	0.099453	4.67429	1.4918	1.09398	4.67429	0.99453	7.01144	11.5863	6.91198	41.1238
300	22	SF	C57BL/6	Y	Present	15	0.298805	3.13745	7.81873	5.77689	7.56972	0.498008	6.0757	2.34064	1.99203	3.73506	2.09163	9.11355	8.06773	8.46614	33.0179
302	23	SF	PWK/PhJ	Y	Present	13	8.63524	3.9206	2.97767	3.47395	2.18362	0.397022	1.04218	0.8933	0.595533	7.84119	31.3648	0.198511	0.347395	10.9677	25.1613
305	24	SF	PWK/PhJ	Y	Present	15	0.863382	9.80193	1.42204	3.85983	5.33266	1.72676	0.406298	0.91417	1.06653	13.2047	10.97	0.152362	0.101574	8.3291	41.8487
310	25	SF	PWK/PhJ	Y	Absent	14	3.24141	2.08031	0.580552	1.20948	2.5641	0.0483793	0.822448	0.241896	1.20948	3.38655	8.32124	0.483793	0.193517	8.85341	66.7634
314	26	SF	PWK/PhJ	Y	Absent	13	4.16048	2.72412	1.04012	2.57553	3.46706	0.594354	1.28777	0.198118	0.89153	13.8187	12.531	0.346706	0.297177	7.67707	48.3903
316	27	SF	PWK/PhJ	Y	Present	13	14.878	6.2439	1.80488	2.2439	8.29268	1.07317	1.07317	1.41463	1.31707	12	20.5854	1.36585	0.390244	12.9756	14.3415
317	28	SF	PWK/PhJ	Y	Present	12	5.66319	2.33482	1.19225	1.0929	1.39096	0.149031	0.894188	0.34774	1.0929	4.66965	29.2101	0.397417	0.248385	17.3373	33.9791
324	29	SF	PWK/PhJ	Y	Absent	13	8.62866	2.05444	1.07858	1.74628	1.07858	0.154083	0.616333	0.0513611	0.564972	5.18747	16.0247	0.154083	0.256805	17.0519	45.3518
360	30	SF	PWK/PhJ	Y	Present	13	1.19344	10.4426	7.35952	6.16609	3.82894	0.099453	4.42566	1.44207	3.82894	13.7742	3.08304	0.497265	0.895077	6.36499	36.5987
102	31	Lab	129S1	N	Absent	13	5.62469	2.38925	1.0453	4.38029	11.9462	20.6073	0.696864	0.99552	0.895968	4.62917	0.547536	38.6262	0.149328	6.71976	0.74664
113	32	Lab	129S1	N	Absent	13	2.03587	3.73243	0.533204	1.30877	12.7	10.8095	1.16335	1.40572	1.35725	8.48279	0.533204	47.746	0.387785	7.0286	0.77557
116	33	Lab	129S1	N	Absent	14	3.79877	1.12936	0.770021	2.87474	16.7351	8.67556	0.667351	1.48871	1.23203	1.79671	3.8501	21.5606	0.102669	20.3285	14.9897
119	34	Lab	129S1	N	Absent	12	1.06383	2.70793	0.435203	0.725338	16.0542	1.78917	1.6441	2.32108	1.06383	5.94778	0.676983	58.9942	2.36944	3.14313	1.06383
271	35	Lab	C57BL/6	N	Absent	14	1.76298	1.46915	5.38688	4.01567	11.0676	0.734574	17.287	7.54163	1.86092	5.82762	0.587659	18.903	15.0833	4.84819	3.6239
290	36	Lab	C57BL/6	N	Absent	13	1.54768	1.14828	2.09685	26.9096	12.3315	5.14229	15.8762	11.7823	0.898652	2.74588	1.04843	6.59011	1.1982	7.53869	3.14528
296	37	Lab	C57BL/6	N	Absent	15	2.55885	0.614125	2.4565	22.262	9.1607	5.68066	18.5261	7.72774	0.460594	1.58649	2.66121	6.75537	1.27943	13.6131	4.65711
303	38	Lab	PWK/PhJ	N	Absent	14	1.52116	4.03439	1.52116	7.53968	7.01058	26.0582	0	0.132275	0.793651	33.9286	1.45503	0.992063	0	13.1614	1.85185
313	39	Lab	PWK/PhJ	N	Absent	16	1.90989	2.44858	3.81978	10.6758	3.91773	18.8051	0.29383	0.391773	1.22429	19.3928	11.0186	0.783546	0.0489716	21.4006	3.86876
321	40	Lab	PWK/PhJ	N	Absent	12	2.07612	2.22442	3.80623	7.31587	15.8675	1.7301	5.09145	1.43351	1.38408	45.0816	5.98122	1.48295	0.494315	5.4869	0.543747
101	41	Lab	129S1	Y	Absent	15	4.13687	8.01839	2.50255	5.26047	5.7712	14.3514	3.37079	2.09397	1.58325	10.7763	1.32789	28.4985	1.63432	9.19305	1.4811
112	42	Lab	129S1	Y	Absent	12	2.77778	2.20126	1.51992	4.14046	9.90566	17.2956	0.890985	0.838574	1.04822	4.92662	2.14885	41.3522	0.104822	10.0629	0.786164
115	43	Lab	129S1	Y	Absent	12	22.2977	2.29765	1.72324	4.07311	2.9765	18.6945	0.522193	2.08877	1.67102	1.40992	4.43864	9.71279	0.0522193	26.423	1.6188
121	44	Lab	129S1	Y	Present	12	0.697559	6.57698	2.19233	0.847035	13.702	2.84006	1.39512	4.03587	3.13901	5.97907	0.747384	47.9821	3.43797	5.28151	1.14599
272	45	Lab	C57BL/6	Y	Present	14	0.808489	5.70995	3.23396	2.52653	16.574	1.26326	11.6726	9.0955	3.53714	3.38555	0.960081	19.1006	15.5634	5.10359	1.46539
279	46	Lab	C57BL/6	Y	Absent	13	0.788566	6.60424	3.94283	5.61853	8.77279	0.591424	20.4041	7.83637	1.42928	2.21784	3.54855	12.3213	3.79497	16.067	6.0621
285	47	Lab	C57BL/6	Y	Present	14	0.609756	3.76016	4.26829	4.62398	6.91057	4.82724	5.43699	25.5589	4.72561	0.914634	1.82927	6.09756	3.40447	16.8699	10.1626
286	48	Lab	C57BL/6	Y	Present	13	1.32992	1.22762	3.58056	11.4578	6.70077	5.11509	23.6317	12.6343	3.22251	0.409207	1.02302	6.44501	3.68286	7.00767	12.532
295	49	Lab	C57BL/6	Y	Present	13	1.2987	2.14785	2.2977	3.94605	3.4965	1.74825	0.949051	18.032	1.7982	0.499501	11.6384	6.74326	0.1998	41.5584	3.64635
299	50	Lab	C57BL/6	Y	Present	15	0.808898	1.82002	3.99393	11.2235	10.4146	4.04449	19.8686	15.0657	3.53893	0.758342	1.6178	7.12841	2.57836	10.1618	6.97674
301	51	Lab	PWK/PhJ	Y	Present	14	8.10139	2.63419	1.39165	4.57256	11.3817	3.82704	3.23062	1.44135	1.34195	33.2008	19.5328	1.39165	0.54672	6.70974	0.695825
308	52	Lab	PWK/PhJ	Y	Present	15	1.39759	2.36145	2.89157	10.3614	6.6506	17.7831	0.289157	0.674699	0.481928	33.4458	8.57831	1.15663	0	12.5301	1.39759
312	53	Lab	PWK/PhJ	Y	Present	15	2.64188	1.71233	5.72407	8.56164	18.7378	7.72994	3.47358	6.11546	3.47358	24.0705	3.13112	0.92955	0.391389	10.5186	2.78865
323	54	Lab	PWK/PhJ	Y	Absent	13	2.70961	3.83436	3.83436	13.4458	10.8384	8.53783	3.01636	0.715746	2.81186	30.2658	4.44785	0.357873	0.204499	10.7873	4.19223
104	55	SF	129S1	N	Absent	14	13.2353	1.21704	0.557809	1.92698	2.43408	0.20284	0.20284	1.0142	0.862069	0.912779	2.99189	10.3955	0	17.3428	46.7039
111	56	SF	129S1	N	Absent	13	3.75309	1.87654	0.296296	2.22222	4.69136	0.444444	0.493827	1.28395	0.790123	1.53086	1.23457	12.0494	0.197531	8.49383	60.642
114	57	SF	129S1	N	Absent	12	15.5701	4.92215	1.45655	2.41085	8.28729	0.75339	0.652938	3.8674	1.70768	5.87644	6.73029	24.9623	0.552486	14.214	8.03616
123	58	SF	129S1	N	Absent	12	9.84252	2.85433	0.836614	3.49409	6.44685	0.590551	1.42717	1.27953	1.13189	5.8563	4.6752	22.5886	0.984252	15.8465	22.1457
2	59	SF	C57BL/6	N	Absent	13	0.454545	1.31313	4.29293	3.08081	3.93939	0	7.07071	2.82828	1.11111	3.43434	0.555556	2.77778	21.0606	9.59596	38.4848
33	60	SF	C57BL/6	N	Absent	13	1.20846	1.00705	2.36657	4.88419	6.0423	0.805639	6.44512	2.1148	1.0574	6.49547	7.90534	10.9768	4.58207	29.708	14.4008
41	61	SF	C57BL/6	N	Absent	13	4.13306	2.01613	2.62097	2.77218	5.04032	0.0504032	11.1895	4.23387	1.5121	2.41935	3.72984	4.08266	14.2137	20.8165	21.1694
274	62	SF	C57BL/6	N	Absent	13	1.49551	2.49252	12.0638	2.69192	21.2363	0.199402	7.52742	1.84447	0.847458	3.53938	2.14357	5.78265	22.7817	7.37787	7.97607
275	63	SF	C57BL/6	N	Absent	13	2.81343	7.99605	6.31787	4.7384	8.73643	0.345508	8.63771	3.25765	1.03653	5.38006	4.44225	9.37808	19.8914	8.98322	8.04541

## Sheet: Ext Data Fig 1E
PC3
Uninfected			Infected
129-S1	C57B/6L	PWK/PhJ	129-S1	C57B/6L	PWK/PhJ
12.9945	-14.7862	10.2579	7.35044	-8.29468	7.48614
14.7044	-4.70499	10.8532	8.04255	-5.17076	8.3099
5.41146	-8.10808	8.92867	5.26355	-17.6242	7.08122
13.6428	-6.67228	16.6601	3.33344	-0.947172	10.1895
5.71038	-8.4317	9.06745	8.45435	-10.2987	6.74554
7.47942	-6.29183	15.1156	8.75945	-25.4811	6.6864
6.81237	-13.8014		12.9543	-11.4192	6.40165
7.12856	-11.3999		3.41021	-4.36543	3.03577
	-11.4667		9.02222	-4.5934	14.2463
	-13.5292			-13.5023	15.5213
	-2.71968			-12.4819	4.94053
	-13.7027			-11.8533	9.85956
	-18.2491			-15.4091
	-14.4885			-7.30738
				-14.7602
Tukey's multiple comparisons test	Mean Diff.	95.00% CI of diff.	Below threshold?	Summary	Adjusted P Value
129-SL vs. C57/B6L	19.83	13.95 to 25.71	Yes	****	<0.0001	A-B
129-SL vs. PWK	-2.578	-9.743 to 4.586	No	ns	0.8948	A-C
129-SL vs. 129-SL	1.837	-4.610 to 8.283	No	ns	0.9587	A-D
129-SL vs. C57/B6L	20.14	14.33 to 25.94	Yes	****	<0.0001	A-E
129-SL vs. PWK	0.8602	-5.195 to 6.915	No	ns	0.9983	A-F
C57/B6L vs. PWK	-22.41	-28.88 to -15.94	Yes	****	<0.0001	B-C
C57/B6L vs. 129-SL	-18	-23.66 to -12.33	Yes	****	<0.0001	B-D
C57/B6L vs. C57/B6L	0.304	-4.626 to 5.234	No	ns	>0.9999	B-E
C57/B6L vs. PWK	-18.97	-24.19 to -13.75	Yes	****	<0.0001	B-F
PWK vs. 129-SL	4.415	-2.577 to 11.41	No	ns	0.4362	C-D
PWK vs. C57/B6L	22.71	16.31 to 29.12	Yes	****	<0.0001	C-E
PWK vs. PWK	3.439	-3.195 to 10.07	No	ns	0.6481	C-F
129-SL vs. C57/B6L	18.3	12.71 to 23.89	Yes	****	<0.0001	D-E
129-SL vs. PWK	-0.9764	-6.826 to 4.874	No	ns	0.9963	D-F
C57/B6L vs. PWK	-19.28	-24.41 to -14.14	Yes	****	<0.0001	E-F
