# Supplementary material for: Genetic and environmental interactions contribute to immune variation in rewilded mice
Source: Nat Immunol. 2024 Jun 14;25(7):1270–82. doi: 10.1038/s41590-024-01862-5 (PMC11224019; doi:10.1038/s41590-024-01862-5)
Supplement: Supplementary file 26 — Statistical source data Extended Data Fig. 3. [file 41590_2024_1862_MOESM26_ESM.xlsx]

## Sheet: Ext Data Fig 3A
PCA Plot

## Sheet: Ext Data Fig 3B
PCA plot

## Sheet: Ext Data Fig 3C
PC3
Uninfected			T. muris
129-S1	C57/B6L	PWK/PhJ	129-S1	C57/B6L	PWK/PhJ
-5.64794	5.91658	-2.95734	-3.96077	14.1032	-2.80744
-10.3056	6.29538	-6.36419	-0.542785	16.6896	-1.51921
-10.7748	3.00133	-4.38146	2.87518	15.4947	-1.06336
-7.853	-6.22461	-6.95638	-2.40762	15.9722	2.59883
-8.6768	1.72875	-5.81253	6.0935	15.0931	-7.01015
-8.61623	3.48234	-3.55214	-12.4023	18.4554	-0.695479
-13.4586	5.25503	-7.5639	-6.69266	7.70323	2.57477
-12.9586	2.48353		-2.37776	6.22024	-2.07663
-14.5791	-3.62015		-12.6647	5.88336	-0.624751
	0.149483		-9.22573	8.15071	2.58219
	6.23105		-8.46132	9.72122	1.99465
	2.17067		-5.84445	9.0283	2.57554
	4.24257			-0.452177	3.02876
	-3.06062			5.46747	2.35683
	3.11436			4.18246	1.2769
