# Supplementary material for: Genetic and environmental interactions contribute to immune variation in rewilded mice
Source: Nat Immunol. 2024 Jun 14;25(7):1270–82. doi: 10.1038/s41590-024-01862-5 (PMC11224019; doi:10.1038/s41590-024-01862-5)
Supplement: Supplementary file 27 — Statistical source data Extended Data Fig. 4. [file 41590_2024_1862_MOESM27_ESM.xlsx]

## Sheet: Ext Data Fig 4A
B220+ B cells of Live, CD45+
129S1 Lab N	129S1 Lab Tm	129S1 SF N	129S1 SF Tm	C57BL/6 Lab N	C57BL/6 Lab Tm	C57BL/6 SF N	C57BL/6 SF Tm	PWK/PhJ Lab N	PWK/PhJ Lab Tm	PWK-PhJ SF N	PWK/PhJ SF Tm
31.1	43.1	31.5	39.6	30.6	31.5	40.8	44.9	24.8	19.5	19.3	55.9
29.6	35.8	27.9	41.9	45.8	31.9	37.6	48.9	18.9		13.2	33.4
32.2	32.8	37.1	40.6	31.5	54.4	39.4	41.5	15		15.5	37.6
	37	38.7	34.9	32.4	49.9	32	47.3	22.1		13	32.4
			50		31.2	33.7	50.3				37.8
						37.4	42.6
						41.5	50
30.2	32.9	33.6	29.6	38	46.6	40.7	53.3	21.4	22.7	26.1	31.7
26	35.6	30.4	40.8	38.3	50.6	46.6	52.1	17.5	25.9	29	37.9
24.4	41.5	31.8	45.7	33.3	48.1	45.6	49.3	23	30.7	22.8	32.6
27.2	36.9	29.4	28.4	34.1	50.1	42.2	55.3	18.6	41.9		36.4
27.8	39.5		36.9		49	33.7	56.3		13.3		46.1
			38.6		52.8	37.7	54.7				40.4
			37			47.2	37.7				38.9
						38.6	50.5				43.3
						45.3	47.5				42.7
						36.4					38.8
						39.5

## Sheet: Ext Data Fig 4B
## B cells
129S1 Lab N	129S1 Lab Tm	129S1 SF N	129S1 SF Tm	C57BL/6 Lab N	C57BL/6 Lab Tm	C57BL/6 SF N	C57BL/6 SF Tm	PWK/PhJ Lab N	PWK/PhJ Lab Tm	PWK-PhJ SF N	PWK/PhJ SF Tm
227030	2327400	4347000	27561600	1340280	5906250	8555760	7421970	329840	372450	319415	947505
1317200	844880	2723040	33008820	2958680	1269620	16356000	821520	231998		163020	960250
2951130	938080	27483680	4279240	2313675	2513280	13096560	4021350	172125		125550	441800
	2815700	30108600	9737100	270540	2080830	7401600	7038240	208845		129350	1807920
			3230000		2929680	7582500	11996550				1827630
						3567960	2440980
						10594950	12705000
3479040	11103750	16349760	10271200	2984900	7169410	4165645	18122000	451540	734345	2292885	3539305
2107300	8298360	7691200	12093120	2552695	9743030	6393520	22048720	258125	902615	764150	3069900
2487580	9493125	9985200	24074760	1460205	12183730	4799400	21632840	158700	2323990	909720	1959260
3259920	8173350	3963120	10894240	2450085	12890730	1523420	17264660	518010	3773095		2204020
3238700	9280525		13453740		15248800	1356425	21078720		305900		3321505
			11989160		13205280	3325140	29067580				3181500
			16109800			3889280	6635200				3751905
						2144230	9665700				4096180
						3118905	19703000				4015935
						1046500					5333060
						1121800

## Sheet: Ext Data Fig 4C
Gating of Cells

## Sheet: Ext Data Fig 4D
PD1 GMFI on CD4 T cells
129S1 Lab N	129S1 Lab Tm	129S1 SF N	129S1 SF Tm	C57BL/6 Lab N	C57BL/6 Lab Tm	C57BL/6 SF N	C57BL/6 SF Tm	PWK/PhJ Lab N	PWK/PhJ Lab Tm	PWK-PhJ SF N	PWK/PhJ SF Tm
2258	2224	2955	3670	2413	2369	4286	3536	2935	2904	4314	4414
2247	2273	2976	3138	2474	2421	4940	3653	2962	2962	5202	4556
2249	2274	2892	3120	2453	2408	4301	4365	2899	2890	4352	4435
2246	2209	2887	3890	2465	2372	4194	3788	2773	2852		4748
2228	2259		3061		2354	4279	4938		2885		4629
			3005		2488	4513	4377				4660
			3016			4694	4201				4289
						4632	3750				4381
						4619	3567				4874
						3280					4265
						4378

## Sheet: Ext Data Fig 4E
Histogram showing expression of PD1 on CD4 T cells
