# Supplementary material for: Genetic and environmental interactions contribute to immune variation in rewilded mice
Source: Nat Immunol. 2024 Jun 14;25(7):1270–82. doi: 10.1038/s41590-024-01862-5 (PMC11224019; doi:10.1038/s41590-024-01862-5)
Supplement: Supplementary file 28 — Statistical source data Extended Data Fig. 5. [file 41590_2024_1862_MOESM28_ESM.xlsx]

## Sheet: Ext Data Fig 5A
CD4 T cell gating

## Sheet: Ext Data Fig 5B
Extended Data Figure CD4B
CD4+ TEM CD62L-CD44+													CD4+ TCM CD62L+CD44+													CD4+ TN CD62L+CD44-
129S1 Lab N	129S1 Lab Tm	129S1 SF N	129S1 SF Tm	C57BL/6 Lab N	C57BL/6 Lab Tm	C57BL/6 SF N	C57BL/6 SF Tm	PWK/PhJ Lab N	PWK/PhJ Lab Tm	PWK-PhJ SF N	PWK/PhJ SF Tm		129S1 Lab N	129S1 Lab Tm	129S1 SF N	129S1 SF Tm	C57BL/6 Lab N	C57BL/6 Lab Tm	C57BL/6 SF N	C57BL/6 SF Tm	PWK/PhJ Lab N	PWK/PhJ Lab Tm	PWK-PhJ SF N	PWK/PhJ SF Tm		129S1 Lab N	129S1 Lab Tm	129S1 SF N	129S1 SF Tm	C57BL/6 Lab N	C57BL/6 Lab Tm	C57BL/6 SF N	C57BL/6 SF Tm	PWK/PhJ Lab N	PWK/PhJ Lab Tm	PWK-PhJ SF N	PWK/PhJ SF Tm
6.82	10.5	9.92	12.6	9.14*	15.1*	12.7	10.8	1.58	1.27	8.31	15.4		2.53	3.4	4.27	6.6	2.17*	4.68*	7.34	7.12	0.779	0.728	8.36	5.11		84.2	77.4	80.5	76.2	19.7*	43.5*	70.4	77.4	86.8	92.9	77.7	62.2
7.96	9.33	9.89	11.2	13.1*	13.7*	12.3	11.7	2.29		7.19	10.2		4.08	2.81	2.82	6.37	3.46*	2.87*	6.39	7.23	0.451		7.04	8.2		80.1	81.3	78.7	76.7	38.5*	22.8*	73.3	76.9	64.2		81	76
7.68	9.57	9.69	11.5	10.7	6.89	15.1	12.5	2.34		7.99	11.9		3.37	2.94	4.09	7.55	9.29	6.9	5.1	6.47	0.998		6.23	8.06		81.4	77.6	79.7	76	76.3	83.6	67.9	68.2	87.7		77.4	73.3
	10.1	12.7	14.2	6.61	7.9	11.3	14.3	1.69*		8.88	11.4			2.49	4.29	5.22	5.74	9.29	10.6	8.45	0.135*		1.5	6.73			75.9	75	67.3	84	81	74.9	72	37.6*		43.6	75.9
			14.3		9.79	24.3*	13.7				8.74					10.1		5	2.72*	8.03				6.9					69.1		78.7	14.6*	73.3				80.3
						11.4	31*												8.45	2.57*												76.6	12*
						18.9	11.8												4.77	6.39												63.7	77.4
5.12	6.27	9.51	11.8	5.73	8.03	14.6	13.4	6.35	4.48	10.4	10.9
5.34	6.88	9.34	13.4	7.32	9.58	18.3	18.1	5.94	6.06	9.49	14.7		1.52	1.88	5.1	6.16	1.43	1.73	9.71	5.01	2.97	4.23	24.9	23
5.3	7.3	9.57	13.8	6.17	8.39	14.2	20.7	4.54	8.58	9.11	13.9		1.35	2.44	4.46	6.94	2.2	2.61	9.3	6.76	1.52	5.26	62.6	36		85.2	83.4	78.1	77	81.6	77.4	71	76.5	72.9	80.4	61.6	62.3
5.62	6.6	8.87	9.82	8.36	8.58	13	15.5	3.91	14.3		22.7		1.41	1.79	4.82	7.12	1.3	2.45	10.4	5.82	2.77	1.27	39.1	31.6		83.3	81.7	80.4	73.5	79.4	77.2	67.7	70.4	71.6	79.5	25.7	45.8
5.07	8.43		11.8		8.48	15.3	20.2		4.83		19.2		1.25	1.51	3.28	5.45	1.17	1.9	8.88	8.28	2.08	3.39		25.3		85.1	77.5	80.6	72.9	79.8	77.6	70.8	68.5	76.1	49.7	48.3	51.9
			12		12.1	14.2	19.5				23.4		1.39	1.83		6.12		2.27	6.22	7.91		3.24		22.6		83.6	81	81.4	80.3	69.8	75	74	71.2	82.8	69.3		48.3
			11.5			17.1	13.1				15.2					6.12		3.22	8.69	8.73				22.5		83.8	76.2		75.5		76.7	69.2	67.3		83.6		54.9
						15.8	17.5				14.7					5.74			9.85	8.96				23					75.9		70.1	72.5	67.5				49.2
						16.5	15.2				18.1								10.2	7.78				25.6					76.8			68.3	74.1				59.5
						12.5					16.6								9.8	6.85				29								69.8	69.8				57.4
						14.4													4.32					23								68.9	72.8				48.7
																			11.2													75.7					56.4
																																71.2

## Sheet: Ext Data Fig 5C
Gating CD8 T cells

## Sheet: Ext Data Fig 5D
CD8 T cell
CD8+ TEM CD62L-CD44+													CD8+ TCM CD62L+CD44+													CD8+ T cell Naïve CD62L-CD44+
129S1 Lab N	129S1 Lab Tm	129S1 SF N	129S1 SF Tm	C57BL/6 Lab N	C57BL/6 Lab Tm	C57BL/6 SF N	C57BL/6 SF Tm	PWK/PhJ Lab N	PWK/PhJ Lab Tm	PWK-PhJ SF N	PWK/PhJ SF Tm		129S1 Lab N	129S1 Lab Tm	129S1 SF N	129S1 SF Tm	C57BL/6 Lab N	C57BL/6 Lab Tm	C57BL/6 SF N	C57BL/6 SF Tm	PWK/PhJ Lab N	PWK/PhJ Lab Tm	PWK-PhJ SF N	PWK/PhJ SF Tm		129S1 Lab N	129S1 Lab Tm	129S1 SF N	129S1 SF Tm	C57BL/6 Lab N	C57BL/6 Lab Tm	C57BL/6 SF N	C57BL/6 SF Tm	PWK/PhJ Lab N	PWK/PhJ Lab Tm	PWK-PhJ SF N	PWK/PhJ SF Tm
2.12	1.97	1.61	4.15	8.93*	10.9*	2.41	2.21	0.086	0.187	0.897	3.49		3.96	3.58	5.3	7.72	0.745*	1.95*	10.9	12.7	0.524	0.41	5.76	2.29		84.6	77.8	85.4	80.5	1.66*	8.34*	60.6	81	89.9	96.2	89	65.4
1.34	1.28	2.72	3.91	10.8*	11.2*	3.1	3.06	0.651		1.11	1.58		4.77	4	4.64	8.1	2.47*	0.453*	5.41	12.2	0.227		6.46	5.4		86.5	85.9	72.6	81.2	6.86*	1.36*	65.8	81.4	58.5		88.1	89.6
1.53	2.14	2.4	1.91	1.06	1.23	2.88	2.98	0.382		0.708	1.77		4.85	4.3	5.19	6.35	9.61	7.12	9.43	8.35	0.779		3.57	5.44		84.4	80.8	77.3	86.5	84.3	90.1	58.4	71.4	91.6		88.8	89.7
	2.28	1.84	3.35	1.18	0.942	1.72	2.24	0.454*		3.12*	2.44			4.53	5.41	4.88	7.48	11.3	14.3	9.97	0.0739*		0.795*	5.4			68	78.9	66.5	86.6	86.6	81.2	84	13.7*		12.7*	85.8
			3.78		1.54	12.2*	4.11				0.982					10.9		8.23	1.89*	13.3				4.45					80.1		82.1	4.98*	78.6				92.1
						2.04	13.1*												12.2	0.804*												80.2	3.4*
						3.95	3												8.1	11.7												53.3	82.8
0.72	0.914	1.18	1.37	1.81	2.28	2.89	3.68	0.904	0.642	1.2	1.74		2.49	1.03	2.63	2.83	5.36	5.97	12.5	11.2	2.13	2.04	11.4	6.24		93	94.3	93.8	93.9	87.4	84.1	81.4	82.2	84.4	90.2	84.8	89.2
0.643	1.2	0.782	1.87	2.12	2.67	2.2	3.36	0.695	0.502	1.3	2.25		1.55	1.58	2.37	3.1	6.08	7.03	18.9	13.4	0.551	2.28	25.8	11.8		93.2	94.5	94.7	92.6	86.7	85.4	76.6	79.8	88.3	91.7	70.2	82.8
0.988	1.3	0.751	1.73	1.81	4.09	2.56	2.68	0.492	1.48*	1.7	1.44		2.59	1.11	2.69	3.76	6.24	7.78	14.1	13.4	1.07	0.214*	19.3	16.6		93.2	92.1	95	92.8	86.8	80.8	80.3	79.5	87.5	25.2*	75.5	80.3
0.806	0.948	0.917	2.2	3.52	2.57	1.9	1.94	0.352	0.69		6.25		1.29	0.734	1.79	3.83	5.16	6.18	13.4	14.4	1.15	0.543		17.4		93.8	93.3	93.5	91.7	59	83	82.5	81.4	91.5	91.7		74
1.05	2.89		1.7		4.57	4.5	3.27		0.361		1.7		0.969	1.48		3.73		5.68	9.11	16.9		0.965		14		92.1	89.3		91.7		80.8	64.2	76.5		93.7		81.5
			2.9		2.71	2.59	3.43				2.63					4.32		9.29	13	13.8				9.71					90.7		81.7	81.4	80.1				83.2
			1.95			2.43	2.1				2.36					2.95			15.9	14.6				12.7					92.6			79.5	80.5				83
						2.05	1.9				1.38								15.1	13				8.96								80.5	82.5				87.6
						2.45	2.15				3.04								13.7	13.8				13.9								81.6	80.9				79.1
						1.55					2.78								8.79					9.58								85					83.2
						2.73													13.5													81.7

## Sheet: Ext Data Fig 5E
T cell percent of CD45+
Genotype	Environment	Infection Status	Block
0.0573522	0.0133466	0.0106268	0.013951
Gen * Env	Gen * Inf. Status	Env * Inf Status	Gen * Env * Inf Status
0.0416573	0.00717336	0.00164094	0.0168408
	Statistic	Numer DF	Pseudo R2	Permutation p-value
(Omnibus)	1.66062	12	0.624148	0
Infection Status	0.0282739	1	0.0106268	0.032
Environment	0.0355102	1	0.0133466	0.018
Genotype	0.152593	2	0.0573522	0
Block	0.0371183	1	0.013951	0.008
Env * Inf Status	0.00436591	1	0.00164094	0.784
Inf. Status * Genotype	0.0190856	2	0.00717336	0.452
Genotype * Environment	0.110834	2	0.0416573	0
Gen * Inf. Status	0.0448069	2	0.0168407	0.024
Refer to Data File S6

## Sheet: Ext Data Fig 5F
T cell #####
Genotype	Environment	Infection_Status	Block
0.00608336	0.0874943	0.00212059	0.00879222
Gen * Env	Gen * Inf. Status	Env * Inf Status	Gen * Env * Inf Status
0.0354217	0.00105762	0.00353229	0.00284863
	Statistic	Numer DF	Pseudo R2	Permutation p-value
(Omnibus)	1.02439	12	0.506024	0
Infection	0.00429289	1	0.00212059	0.604
Environment	0.177122	1	0.0874943	0
Genotype	0.0123151	2	0.00608336	0.518
Block	0.0177989	1	0.00879222	0.164
Infection * Environment	0.00715073	1	0.00353229	0.468
Gen * Inf. Status	0.00214102	2	0.00105762	0.994
Env * Genotype	0.0717072	2	0.0354217	0.018
Gen * Env * Inf Status	0.00576673	2	0.00284863	0.852
Refer to Data File S6
