# Supplementary material for: Genetic and environmental interactions contribute to immune variation in rewilded mice
Source: Nat Immunol. 2024 Jun 14;25(7):1270–82. doi: 10.1038/s41590-024-01862-5 (PMC11224019; doi:10.1038/s41590-024-01862-5)
Supplement: Supplementary file 29 — Statistical source data Extended Data Fig. 6. [file 41590_2024_1862_MOESM29_ESM.xlsx]

## Sheet: Ext. Data Fig 6B
MLN Supernatant media alone (IL-4)
129S1 Lab N	129S1 Lab Tm	129S1 SF N	129S1 SF Tm	C57BL/6 Lab N	C57BL/6 Lab Tm	C57BL/6 SF N	C57BL/6 SF Tm	PWK/PhJ Lab N	PWK/PhJ Lab Tm	PWK-PhJ SF N	PWK/PhJ SF Tm
0.298658	0.367371	0.137504	0.137504	0.333424	0.454176	2.6017	0.137504	4.43696	0.137504	0.137504	0.137504
0.137504	2.28688	0.0703893	0.137504	0.344828	2.18269	0.137504	0.137504		0.378512	0.137504	0.137504
0.321928	0.137504		0.137504	0.137504	0.443607	0.137504	0.948601				0.344828
0.137504			0.137504		0.422233	0.137504	0.137504				0.137504
			0.201634			0.748461	0.137504				0.137504
			0.137504			0.137504	1.97453				0.137504
			0.137504			2.35332	0.137504				0.137504
						0.137504

## Sheet: Ext. Data Fig 6C
MLN Supernatant - T. muris antigen (IL-4)
129S1 Lab N	129S1 Lab Tm	129S1 SF N	129S1 SF Tm	C57BL/6 Lab N	C57BL/6 Lab Tm	C57BL/6 SF N	C57BL/6 SF Tm	PWK/PhJ Lab N	PWK/PhJ Lab Tm	PWK-PhJ SF N	PWK/PhJ SF Tm
0.286881	2.1635	0.137504	3.75061	0.31034	1.95977	0.137504	0.137504	3.37156	0.137504	2.77821	0.137504
0.137504	3.5097	0.137504	0.137504	0.321928	1.58496	0.137504	0.111031		0.695994	0.137504	0.137504
0.378512	0.137504		2.11437	0.137504	2.63459	0.137504	0.137504				0.659925
0.137504			4.18745		0.378512	0.782409	0.137504				0.137504
			2.21723			0.137504	0.0840643				3.5472
			0.137504			0.137504	1.41684				0.137504
			0.137504			0.137504	0.137504				0.137504
						0.137504

## Sheet: Ext. Data Fig 6D
MLN Supernatant media alone (IL-17a)
129S1 Lab N	129S1 Lab Tm	129S1 SF N	129S1 SF Tm	C57BL/6 Lab N	C57BL/6 Lab Tm	C57BL/6 SF N	C57BL/6 SF Tm	PWK/PhJ Lab N	PWK/PhJ Lab Tm	PWK-PhJ SF N	PWK/PhJ SF Tm
0	0.0143553	0.0426443	0.356144	0.0143553	0.0840643	0.545968	1.41143	1.66903	0.00144197	0.0565835	0.00144197
0.00144197	0.00144197	0.00144197	0.378512	0.0285692	2.50843	0.731183	0.00144197		0.356144	0.00144197	0.00144197
0.0143553	0.00144197		0.00144197	0.00144197	0.189034	0.00144197	0.887525				0.00144197
0.00144197			0.411426		0.0840643	0.00144197	0.367371				0.00144197
			0			1.94111	0.321928				0.641546
			0.00144197			0.485427	1.48543				0.00144197
			0.00144197			2.45154	0.847997				0.00144197
						2.41684

## Sheet: Ext. Data Fig. 6E
MLN Supernatant - T. muris antigen (IL-17a)
129S1 Lab N	129S1 Lab Tm	129S1 SF N	129S1 SF Tm	C57BL/6 Lab N	C57BL/6 Lab Tm	C57BL/6 SF N	C57BL/6 SF Tm	PWK/PhJ Lab N	PWK/PhJ Lab Tm	PWK-PhJ SF N	PWK/PhJ SF Tm
0.0143553	0.0426443	0.176323	1.79077	0.0426443	2.18587	0.970854	0.604071	3.99639	0.00144197	0	3.99277
0.00144197	0.00144197	0.0426443	0.0565835	0.0565835	0.580145	0.62293	0.00144197		8.72914	0.00144197	3.853
0.0143553	0.00144197		0.00144197	0.00144197	0.871844	0.00144197	1.27501				3.78764
0.00144197			2.64616		0.0426443	0.00144197	1.09761				0.00144197
			0.00144197			0.641546	0.545968				2.38957
			0.00144197			0.275007	1.80323				0.00144197
			0.00144197			0.238787	2.24184				0.00144197
						0.00144197
