# Supplementary material for: Genetic and environmental interactions contribute to immune variation in rewilded mice
Source: Nat Immunol. 2024 Jun 14;25(7):1270–82. doi: 10.1038/s41590-024-01862-5 (PMC11224019; doi:10.1038/s41590-024-01862-5)
Supplement: Supplementary file 30 — Statistical source data Extended Data Fig. 7. [file 41590_2024_1862_MOESM30_ESM.xlsx]

## Sheet: Ext Data Fig 7A
Heat Map

## Sheet: Ext Data Fig 7B
Cellular Composition of cells

## Sheet: Ext Data Fig 7C
PCA Plot

## Sheet: Ext Data Fig 7D
MDMR Analysis Number of Cytokine Expressing Cells
Effect size (PseudoR^2)
Environment	Genotype	Infection_Status	Block
0.152903	0.00093696	0.00044051	0.00589576
Effect size (PseudoR^2)
Gen * Env	Env*Inf Status	Gen * Inf Status	Gen*Env*Inf Status
0.0622971	0.021436	0.00032848	0.00538964
	Statistic	Numer DF	Pseudo R2	Permutation p-value
(Omnibus)	1.26967	12	0.559406	0
EnvironmentRewilded	0.347039	1	0.152903	0
Infection_statusUninfected	0.000999818	1	0.000440513	0.756
Genotype	0.00212659	2	0.000936962	0.88
BlockBlock2	0.0133814	1	0.00589576	0.332
EnvironmentRewilded:Infection_statusUninfected	0.0486525	1	0.021436	0.062
EnvironmentRewilded:Genotype	0.141394	2	0.0622971	0.006
Infection_statusUninfected:Genotype	0.000745534	2	0.000328477	0.956
EnvironmentRewilded:Infection_statusUninfected:Genotype	0.0122327	2	0.00538964	0.59
