# Supplementary material for: Genetic and environmental interactions contribute to immune variation in rewilded mice
Source: Nat Immunol. 2024 Jun 14;25(7):1270–82. doi: 10.1038/s41590-024-01862-5 (PMC11224019; doi:10.1038/s41590-024-01862-5)
Supplement: Supplementary file 31 — Statistical source data Extended Data Fig. 8. [file 41590_2024_1862_MOESM31_ESM.xlsx]

## Sheet: Ext Data Fig8A
Feature Plot showing expression of IFNg based on Genotype, environment and infection

## Sheet: Ext Data Fig  8B
Feature Plot showing cytokine transcripts based on mice genotype in different cellular clusters - CD8 Effector cells

## Sheet: Ext Data Fig 8C
Feature Plot showing cytokine transcripts based on mice genotype in different cellular clusters - Dendritic cells

## Sheet: Ext Data Fig 8D
Feature Plot showing cytokine transcripts based on mice genotype in different cellular clusters - Monocytes/macrophages
