# Supplementary material for: Genetic and environmental interactions contribute to immune variation in rewilded mice
Source: Nat Immunol. 2024 Jun 14;25(7):1270–82. doi: 10.1038/s41590-024-01862-5 (PMC11224019; doi:10.1038/s41590-024-01862-5)
Supplement: Supplementary file 32 — Statistical source data Extended Data Fig. 9. [file 41590_2024_1862_MOESM32_ESM.xlsx]

## Sheet: Ext Data Fig 9A
Loading Factors for PC2

## Sheet: Ext Data Fig 9B
Goblet cell count
Uninfected			T. muris
129S1	C57BL/6	PWK/PhJ	129S1	C57BL/6	PWK/PhJ
8.6	11.1176	6.97222	14.037	15.8511	7.7037
17.5714	12.5946	5.0625	16.875	9.725	4.18182
10	5.20833	4.08333	16.0233	12.48	9.475
4.78049				9.07407
				6.5
				7.075
13.5349	10.0769	4.125	14.5385	14.1667	12.0286
8.71053			6.52083	8.20455	6.75
			7.3
One way ANOVA Uninfected group with Multiple comparison with Tukey's test
129S1 vs. C57BL/6	0.7835	-5.328 to 6.895	No	ns	0.9364	A-B
129S1 vs. PWK/PhJ	5.472	-0.6391 to 11.58	No	ns	0.0805	A-C
C57BL/6 vs. PWK/PhJ	4.689	-2.006 to 11.38	No	ns	0.187	B-C
One way ANOVA T. muris group with Multiple comparison with Tukey's test
129S1 vs. C57BL/6	2.165	-2.968 to 7.297	No	ns	0.5346	D-E
129S1 vs. PWK/PhJ	4.521	-1.233 to 10.28	No	ns	0.1377	D-F
C57BL/6 vs. PWK/PhJ	2.357	-3.061 to 7.774	No	ns	0.5146	E-F

## Sheet: Ext Data Fig 9C
Representative images of PAS/Alcian Blue Staining of Histological Sections
