# Supplementary material for: Genetic and environmental interactions contribute to immune variation in rewilded mice
Source: Nat Immunol. 2024 Jun 14;25(7):1270–82. doi: 10.1038/s41590-024-01862-5 (PMC11224019; doi:10.1038/s41590-024-01862-5)
Supplement: Supplementary file 33 — Statistical source data Extended Data Fig. 10. [file 41590_2024_1862_MOESM33_ESM.xlsx]

## Sheet: Ext Data Fig 10A
Representative Gating Strategy for PBMCs anaylsis

## Sheet: Ext Data Fig 10B
Representative Gating Strategy for Mesenteric Lymph node

## Sheet: Ext Data Fig 10C
Representative Gating Strategy for Mesenteric Lymph node Intracellular Cytokine Staining
